# Supplementary material for: Dysregulated metabolism of ceramides and glycosphingolipids in Parkinson’s disease
Source: J Lipid Res. 2025 Dec 5;67(1):100955. doi: 10.1016/j.jlr.2025.100955 (PMC12828830; doi:10.1016/j.jlr.2025.100955)
Supplement: Supporting Data [file mmc2.xlsx]

## Sheet: Supplemental Data
	Column	Description
All sheets	ID	Patient ID
	Group	Control or PD
Figure 1, 2A	Age	Age at sample collection
	Sex	0 = female, 1 = male
	Sphingolipid species	Plasma concentration (nM)
Figure 2B	Sphingolipid classes	Total plasma concentration (nM)
Figure 2C, 3A	Sphingolipid ratios	Ratios of total plasma concentration
Figure 3B	Sphingoid bases	Total plasma ceramide concentration of each sphingoid base (nM)
Figure 3C	Sphingolipid classes	Total plasma C16-SPH-sphingolipids concentration (nM)
Figure 3D	Acyl chain length	Protion of each acyl chain length

## Sheet: Figure 1, 2A
ID	Group	Age	Sex	Cer 16:1;O2/16:0	Cer 17:1;O2/16:0	Cer 18:2;O2/16:0	Cer 18:1;O2/16:0	Cer 16:1;O2/18:0	Cer 18:2;O2/18:0	Cer 18:1;O2/18:0	Cer 16:1;O2/20:0	Cer 18:1;O/20:0	Cer 18:2;O2/20:0	Cer 18:1;O/21:0	Cer 18:1;O2/20:0	Cer 16:1;O2/22:0	Cer 18:1;O/22:0	Cer 17:1;O2/22:0	Cer 16:1;O2/23:0	Cer 18:1;O2/22:1	Cer 16:1;O2/24:1	Cer 18:2;O2/22:0	Cer 17:1;O2/23:1	Cer 18:1;O/23:0	Cer 17:1;O2/23:0	Cer 18:1;O2/22:0	Cer 16:1;O2/24:0	Cer 18:0;O2/22:0	Cer 18:1;O/24:1	Cer 17:1;O2/24:1	Cer 18:2;O2/23:0	Cer 18:1;O/24:0	Cer 19:1;O2/22:0	Cer 17:1;O2/24:0	Cer 18:1;O2/23:0	Cer 16:1;O2/25:0	Cer 18:1;O2/22:0;O	Cer 18:0;O2/23:0	Cer 18:0;O3/22:0	Cer 17:1;O2/25:2	Cer 18:2;O2/24:1	Cer 18:1;O2/24:1	Cer 17:1;O2/25:1	Cer 18:2;O2/24:0	Cer 18:1;O/25:0	Cer 18:0;O2/24:1	Cer 19:1;O2/23:0	Cer 18:1;O2/24:0	Cer 18:0;O2/24:0
1	Control	72	0	11.3688	8.15869	29.9043	273.208	13.3604	16.6635	103.269	19.7558	37.6363	20.4285	6.41705	158.677	107.641	156.918	37.1464	48.3715	9.09175	41.7408	215.029	20.2582	61.6049	27.4145	1432.23	203.72	233.037	82.813	15.4886	169.582	196.283	30.1194	121.491	925.494	6.76612	16.7315	86.2926	58.4389	16.2953	175.912	1474.43	81.5138	869.898	4.60397	187.965	26.492	4340.78	256.097
2	Control	72	1	10.9145	7.59723	29.5574	204.665	6.5043	10.2379	49.488	12.4886	29.2135	15.2851	3.76758	111.326	93.3676	144.635	31.9587	58.1698	9.57165	54.8914	233.701	22.1813	65.6862	35.8337	1386.37	265.217	383.413	82.8451	26.6723	246.551	203.417	37.2216	152.554	1325.71	11.6545	6.9671	208.345	61.5791	26.6222	285.768	1971.1	105.009	1090.79	6.69257	321.336	42.2583	5063.64	464.753
3	Control	75	1	22.1647	12.3724	40.8178	310.295	19.4666	17.2584	122.784	35.8277	57.1255	24.3542	6.07323	193.16	157.442	193.251	48.7139	95.0357	7.36539	74.9646	239.221	22.5024	85.6088	44.9247	1556.6	358.301	311.696	111.723	23.4812	240.924	220.306	55.2555	155.51	1023.13	13.812	19.7189	130.668	80.5234	22.9576	235.209	2010.47	101.819	1050.41	6.94892	259.82	57.8781	2769.09	256.317
4	Control	68	1	7.69036	6.73614	26.2841	427.361	17.5285	33.1007	112.666	19.7461	90.3384	31.1989	7.0047	144.225	93.7722	346.755	37.9931	62.8058	11.0995	51.0257	355.957	35.8349	148.323	35.742	1550.08	267.045	243.623	198.945	36.1807	342.982	383.114	27.8584	142.689	1193.54	8.917	7.63505	101.047	53.7028	31.8161	344.073	1975.91	161.036	1706.91	8.39585	163.22	28.8221	4353.66	226.107
5	Control	75	1	12.4463	9.97872	35.1583	366.598	12.2367	15.7423	95.841	25.4794	43.556	26.0844	7.25545	182.222	131.821	166.563	42.5163	77.5665	12.7258	79.1795	261.141	24.7012	82.36	44.4962	1708.6	283.002	367.412	126.329	26.6242	268.101	196.542	46.6904	152.632	1571.72	9.32327	11.8988	199.672	99.7938	32.0865	325.494	3055.01	86.5776	970.149	6.59425	404.391	51.4226	4863.62	423.073
6	Control	62	0	16.9041	7.85112	38.3641	503.881	24.2576	22.3371	137.604	31.1063	234.027	26.4268	13.7444	201.752	153.371	705.582	36.5007	85.8364	20.4512	87.2358	260.287	25.3923	222.009	29.7909	2123.19	450.584	457.124	456.786	24.6014	245.442	648.887	103.855	142.475	1342.16	11.0107	10.7141	179.66	104.712	30.526	332.495	3548.25	138.756	1468.41	13.3386	553.815	72.4889	5109.29	415.031
7	Control	58	1	11.1814	8.42984	31.5671	352.525	14.1761	21.3939	100.167	22.4081	60.1668	28.3274	5.67479	135.745	93.8857	200.21	33.2189	65.0537	15.4713	67.648	256.928	23.46	97.1311	33.4629	1342.71	271.591	325.576	159.296	31.1462	301.886	229.519	26.4414	129.063	1083.41	8.84845	8.94053	145.487	70.6614	29.2809	353.48	2375.25	127.25	1331.02	6.49196	350.568	27.3833	3615.11	306.442
8	Control	63	1	16.5837	10.4432	39.2443	411.751	22.1677	24.2797	109.38	22.6948	92.2193	22.1073	12.0428	157.091	139.554	419.317	48.6783	101.08	4.53339	65.9111	314.197	28.9558	218.021	52.3581	1996.57	383.445	411.69	240.877	39.0118	353.955	503.681	50.1527	207.313	1697.89	14.5696	19.0704	211.881	80.9271	24.3399	284.899	2267.59	155.749	1610.29	13.1147	304.997	52.8523	5215.67	408.358
9	Control	68	0	10.4921	8.33309	26.4232	254.761	15.8368	20.285	109.192	29.6375	57.4967	34.439	3.31885	132.433	112.276	173.978	35.079	68.716	12.7286	88.3697	290.287	28.2273	75.764	37.9353	1079.56	276.904	138.201	139.495	28.2138	279.039	212.431	37.0802	148.262	907.658	12.4707	3.48011	74.4603	43.2114	39.0607	414.067	2096.88	119.886	1258.51	8.16566	163.841	40.5587	3327.33	163.962
10	Control	63	1	8.53347	8.37987	28.7903	348.68	9.47913	13.2797	96.9523	17.6062	49.3278	23.8869	6.3332	190.731	93.2905	205.152	43.4123	72.1313	15.4062	78.5812	279.575	26.755	104.337	45.8442	1785.46	277.401	379.575	178.82	31.3455	330.018	259.086	50.5322	172.414	1547.16	17.1027	14.2262	189.416	74.4673	38.9913	400.919	3635.25	128.563	1432.61	10.3702	502.994	60.6088	4409.58	368.625
11	Control	52	1	6.13827	7.75755	22.6036	285.269	5.94605	9.16607	50.0088	11.3333	35.4663	15.0017	2.85758	90.5761	52.8056	138.171	20.1073	27.4654	15.8612	44.7109	148.767	13.5171	52.563	18.6569	794.783	117.305	239.76	130.43	11.7689	115.103	162.446	48.7569	92.2717	696.156	4.49075	2.4761	115.178	49.8524	24.0334	261.239	1944.21	58.7419	594.665	5.35587	324.997	48.6862	3180.46	311.982
12	Control	68	0	16.9668	12.2941	47.7953	338.28	18.1774	22.9216	90.2486	15.9752	28.4933	16.4784	3.61259	79.9377	58.3423	104.396	25.0646	37.027	8.63726	58.1874	152.245	14.2193	66.2871	26.2992	846.089	159.302	255.414	107.319	12.5193	147.267	173.144	36.8265	115.967	881.978	7.6507	6.33325	146.79	33.3493	20.6689	235.724	1582.39	58.8959	640.149	6.77821	359.396	43.9261	3268.53	354.333
13	Control	65	0	8.96806	11.1982	39.2929	430.884	17.7365	36.3582	228.682	30.6793	39.9316	52.204	4.93579	260.298	110.053	127.527	51.6974	56.1357	14.8062	71.5472	365.383	32.9451	70.5308	50.5502	1936.8	204.728	419.658	106.745	31.7719	305.34	178.443	38.9472	183.921	1901.07	9.68147	19.3173	230.756	95.0944	45.4476	468.218	2903.9	105.257	1123.53	7.91161	422.502	46.5831	6575.04	520.998
14	Control	68	0	17.2295	12.3697	50.8066	302.798	15.7741	29.2694	91.0996	11.8575	30.588	17.7806	2.93165	124.068	83.0983	157.422	48.7525	55.0496	12.0276	56.4746	281.013	27.4865	63.2619	38.5746	1985.68	258.907	704.055	92.9456	28.2667	289.183	194.489	56.8557	166.05	1314.63	10.9195	9.65005	237.363	184.197	26.7976	279.371	1975.38	133.486	1406.18	6.17293	342.184	52.3585	5036.43	612.861
15	Control	75	1	4.64071	4.65078	24.5041	282.446	5.84788	15.5408	98.0156	7.40214	45.3881	15.7646	3.84465	130.945	25.8263	129.91	12.2333	13.4762	11.7197	22.8104	135.564	11.1869	54.4729	12.3893	1022.81	73.797	168.832	137.66	11.5727	125.308	188.488	10.2756	69.905	896.379	3.07295	5.01279	88.6749	40.121	23.4386	241.227	2196.34	65.6477	677.481	5.837	291.037	10.4749	4556.54	254.578
16	Control	61	0	14.9758	15.0538	41.6425	312.968	11.1893	14.0635	74.3408	24.1152	33.0224	27.15	3.27164	197.62	163.232	193.261	84.0571	85.6644	15.3576	65.9778	399.125	35.5338	75.2219	68.0557	2010.02	391.819	246.54	92.7265	40.568	353.961	230.031	66.116	302.803	1434.07	13.582	6.12339	101.722	88.6561	26.4041	300.121	2268.44	167.526	1733.04	6.52066	162.973	63.6776	5788.8	274.031
17	Control	69	1	13.2695	10.7559	39.7482	353.046	12.1201	15.5645	88.0508	23.1719	68.7041	25.4025	6.66196	157.6	116.631	285.149	41.9324	85.5267	7.53881	60.6576	255.149	24.7685	169.212	47.6217	1471.19	331.602	295.084	167.017	30.5978	302.831	478.732	28.6199	197.308	1584.82	14.1348	10.8844	177.188	107.69	24.2638	258.953	1737.77	126.874	1327.28	15.807	167.077	38.552	5817.72	409.105
18	Control	62	1	11.8992	10.6656	42.2237	327.469	16.5506	28.8547	119.291	21.2442	37.1107	30.1067	2.01542	158.141	114.77	163.24	56.3865	47.9188	14.0406	62.4969	352.824	36.2353	59.6533	38.665	1918.38	311.801	349.717	91.3002	24.4892	244.04	229.674	71.1117	236.938	1214.39	9.23034	2.54796	153.31	54.6291	33.786	328.127	2194.57	155.289	1615.19	6.20386	310.181	56.1812	6149.67	426.028
19	Control	68	0	20.5848	13.4921	37.8186	351.829	35.9548	31.4488	169.505	29.1211	47.4835	22.2286	3.18406	163.249	98.8764	177.381	46.3971	59.0852	18.0397	86.4177	205.558	19.8254	81.5609	40.8826	1380.09	242.074	373.848	172.674	22.2405	193.73	214.119	84.2617	166.547	1141.98	9.77196	6.82685	189.508	53.4113	29.8654	298.588	2822.3	86.9743	864.443	7.01007	661.861	84.9938	4150.08	440.235
20	Control	52	1	15.2956	12.3225	38.4931	311.769	21.1713	21.1284	102.756	29.9816	44.2044	28.3029	5.83343	183.105	133.13	143.83	43.9597	86.4587	22.315	96.4875	243.022	23.4903	73.9105	51.9119	1463.54	297.383	342.34	139.985	27.5295	281.898	159.855	33.3882	152.986	1445.74	14.8971	14.1805	194.656	62.1135	37.7798	384.137	3430.66	96.3996	1012.73	5.87317	506.964	38.9204	3969.08	330.747
21	Control	68	0	11.7562	9.2931	53.6967	328.4	10.2845	19.6854	86.1515	20.1557	47.1903	32.5266	4.60307	162.97	131.959	246.184	44.4437	65.6108	5.93938	53.1662	418.548	41.8729	82.2017	34.2845	1888.86	328.121	645.036	91.9555	32.0801	325.862	281.708	72.8391	157.515	1220.89	10.1246	11.9367	214.963	172.707	30.5367	321.626	2021.95	176.347	1811.34	8.18964	339.602	67.8645	4565.49	580.876
22	Control	63	1	13.4079	9.66252	26.8814	232.938	10.4518	12.339	49.365	12.7467	25.4499	12.6956	2.74164	88.5498	99.7729	136.251	41.0878	102.497	9.34499	68.1966	209.901	18.8735	90.6876	58.4029	1397.67	395.366	273.118	91.3093	30.8637	305.209	250.379	48.3519	222.084	1645.95	23.6721	9.45393	204.472	55.5688	22.2384	242.758	1593.77	123.932	1257.85	11.5562	197.892	66.6477	5982.61	398.571
23	Control	62	1	10.8252	8.79293	30.5574	316.607	9.24022	13.462	62.0108	17.0058	59.9721	19.4466	6.4504	114.446	103.836	269.985	40.519	67.8681	9.06734	44.7844	291.922	28.3277	120.01	34.3844	1370.84	275.217	346.921	129.318	29.0101	315.314	310.772	49.3635	146.85	942.947	11.6802	9.26573	156.179	108.992	22.8172	252.083	1535.61	136.956	1441.15	9.77919	242.162	58.412	2889.46	293.608
24	Control	63	0	18.9217	9.84765	47.9204	307.145	15.3473	17.6436	131.246	29.7751	58.1921	25.2371	5.57299	183.014	140.579	236.995	42.6411	77.4434	14.3592	85.6223	361.048	36.5221	94.836	23.7138	1334.89	286.47	255.627	161.868	34.8931	347.227	224.146	36.7888	71.4856	464.36	11.9456	8.8339	57.211	67.4681	33.435	364.425	2749.88	146.531	1566.75	6.58218	370.923	33.2854	897.688	83.9094
25	Control	66	1	13.5928	6.75657	31.4706	286.72	14.0666	14.4906	66.3931	14.8828	47.6397	12.1056	3.89165	76.5118	69.129	207.987	24.2026	44.6929	9.04284	54.2696	174.296	14.4078	89.8788	22.9336	1151.7	208.051	244.635	158.459	16.5469	171.27	274.624	42.4013	122.991	1127.31	9.64578	5.8143	123.124	33.9146	17.8805	195.242	1588.2	79.3292	831.358	8.54348	244.259	43.6422	5200.93	338.372
26	Control	75	0	12.4358	8.26321	21.6144	231.317	18.6142	13.281	87.0327	32.2557	94.1599	20.4262	9.02576	120.514	204.612	431.695	62.2399	123.332	7.42827	72.2269	309.533	29.9798	182.649	61.854	1599.96	479.218	254.164	158.355	32.1705	305.023	460.124	56.3486	229.014	1282.43	16.9787	11.7849	123.854	49.5768	18.5263	201.341	1290.71	124.212	1327.48	11.5446	153.102	58.5158	4515.64	291.248
27	Control	68	0	7.16541	7.02809	35.153	316.089	13.6787	28.7678	130.117	19.8267	62.1226	41.1753	4.15581	153.075	73.0615	178.442	25.8459	33.9929	12.1529	68.7118	301.184	28.4577	75.8172	22.6963	1124.39	164.432	125.007	178.36	27.4906	239.345	245.472	25.9027	121.402	950.229	6.8467	3.76894	66.5946	36.2375	48.3826	496.98	2588.16	116.497	1233.13	7.53951	193.693	23.4769	4621.94	193.24
28	Control	55	0	14.0004	13.5949	54.2719	644.836	19.4594	35.5574	167.219	34.26	81.6223	55.8149	8.44581	237.649	186.203	357.804	66.2528	96.4836	15.6745	77.4073	651.778	61.9166	139.293	57.4764	3330.38	433.275	865.764	180.993	53.2029	538.911	371.065	44.7889	249.904	2130.16	13.6801	14.6256	297.484	241.265	49.7176	516.518	2925.76	254.655	2698.97	8.53897	333.339	38.7169	6389.08	559.713
29	Control	63	0	21.944	12.654	38.6668	376.071	26.9266	23.21	116.058	26.7055	103.509	19.9219	15.8349	152.034	108.48	359.409	40.1956	91.4177	16.5252	58.9051	191.641	18.0575	195.978	51.3507	1331.62	261.382	316.84	247.276	25.6147	263.816	369.214	41.8431	142.327	1533.42	12.4178	16.4414	254.506	72.4822	21.7894	207.742	1965.2	83.0616	848.215	9.429	408.337	59.3953	4136.56	375.563
30	Control	68	0	11.1961	7.94273	27.8693	320.041	8.40035	13.7996	85.3626	14.8474	61.7652	23.2058	7.5262	111.29	66.3272	248.984	21.877	45.7802	5.96046	60.9133	244.73	23.8249	101.314	18.9979	687.69	154.289	170.179	188.717	28.8654	255.068	240.159	59.014	57.9143	443.151	6.40065	3.88033	86.5538	42.6847	33.3306	327.343	2479.53	98.6797	1058.79	6.0732	303.781	55.4407	1098.58	95.3283
31	Control	73	1	37.4395	29.3521	35.1804	424.343	36.8911	18.0146	131.064	56.5287	39.8668	23.3509	3.1347	152.844	189.544	132.65	82.0862	130.697	27.6768	140.536	185.964	18.933	64.3066	80.2432	1303.12	443.157	377.753	101.894	140.636	180.613	158.051	158.36	292.931	1253.25	19.5474	9.08106	194.202	50.5819	21.9674	238.495	1917.22	66.7351	705.868	6.28149	324.987	166.624	4341.75	452.322
32	Control	70	1	15.2509	10.2404	41.368	290.986	9.4661	10.8627	72.7856	15.9766	40.6608	17.2769	5.75436	149.683	105.4	204.543	42.1924	62.4851	10.543	66.2302	260.267	28.2937	96.3017	37.3747	1624.79	247	271.857	147.749	29.362	271.715	252.43	39.3401	150.548	1330.89	9.52242	9.0372	155.632	43.5625	26.566	312.025	2080.99	107.287	1135.71	7.37231	294.929	42.9111	4933.07	374.848
33	Control	68	1	15.8941	9.93409	30.9263	346.568	14.7757	13.2587	76.518	23.4103	85.9201	17.1836	7.36999	108.633	118.228	339.261	41.9597	89.4348	13.0813	69.7401	216.977	19.603	155.376	46.5879	1619.39	373.797	434.934	228.929	24.6643	240.21	417.522	51.473	201.26	1547.74	15.9819	8.41127	214.001	105.674	22.0937	245.674	2049.06	100.593	1066.97	11.1727	365.338	59.5527	5533.8	528.936
34	Control	63	1	11.8931	8.71736	23.7912	293.528	11.8733	10.6155	57.9272	19.8314	43.9021	17.7462	4.64738	104.224	119.832	171.27	42.6407	78.6486	12.5677	76.1859	219.786	19.2701	81.9514	41.0752	1151.2	268.939	300.47	124.6	21.8755	210.732	198.004	24.9888	149.488	1018.94	9.1876	10.7751	126.771	63.5226	29.9184	284.17	1582.34	80.7243	804.324	5.53164	253.003	28.2771	3829.86	398.61
35	Control	75	0	32.503	19.1705	68.2021	516.627	54.5019	55.3464	265.326	56.8657	98.884	43.5719	10.8218	284.988	206.278	343.035	75.3765	127.245	29.7683	155.256	460.813	45.1005	152.185	59.4296	2190.99	463.586	525.982	264.531	50.6688	460.827	373.739	135.56	194.376	1429.29	22.4185	10.7881	198.231	66.1324	56.0756	552.239	4126.95	184.292	1830.98	12.3325	698.07	119.977	4165.66	391.384
36	Control	58	0	18.0006	10.3686	28.4677	331.274	18.5274	13.6411	88.4809	29.87	148.591	19.127	17.7515	136.284	152.31	482.429	47.1277	119.446	10.2329	105.343	217.093	19.6454	251.303	54.3267	1414.98	397.858	299.991	373.184	29.2848	280.714	509.072	58.7048	165.367	1221.14	18.9509	17.221	167.573	88.7537	22.8738	276.043	2383.58	97.2003	1017.81	16.0466	428.933	73.8714	3089.21	277.178
37	Control	70	1	26.5427	16.1649	37.2251	340.209	19.9685	11.7879	61.8793	28.4576	29.7545	14.403	3.84999	109.191	192.807	186.838	65.2014	102.872	9.47362	76.9001	248.212	25.7167	73.5418	46.1861	1826.96	491.734	582.207	89.4981	22.7982	218.943	225.022	95.1852	225.417	1200.74	14.9804	9.83191	228.757	87.9609	16.5155	175.131	1528.96	110.867	1187.03	6.15442	383.349	79.1859	4880.61	601.826
38	Control	63	0	17.8149	10.1796	35.4479	335.168	19.4367	18.1755	93.2072	26.1655	43.2253	19.826	3.61205	148.999	123.235	161.739	42.7234	78.7906	11.447	72.4743	198.869	18.2578	72.4914	39.4364	1525.87	359.574	400.061	111.766	19.9016	190.402	229.198	89.9438	186.653	1283.68	15.1268	3.31913	225.105	69.4309	20.5769	220.071	2128.77	101.217	1021.56	7.16967	343.229	94.1792	5109.45	467.772
39	Control	69	1	6.86472	5.49542	34.5262	260.744	4.95785	9.96122	46.9666	9.59284	47.9328	18.4622	4.78996	76.5797	32.4642	229.02	13.2959	18.0844	5.31227	21.928	151.209	13.6622	92.3989	13.2855	803.768	114.243	282.614	144.69	13.6939	144.893	280.305	11.6832	78.5261	804.595	5.88273	3.1966	166.5	39.6888	16.7278	176.41	1237.08	83.1313	889.871	7.87358	285.014	12.9578	4081.41	418.988
40	Control	68	0	17.9328	17.9789	34.0657	323.051	19.7733	22.7096	88.2179	15.8452	27.2452	15.7274	2.68979	96.9863	63.163	97.9944	29.3829	44.571	16.21	55.663	135.297	12.3117	49.6548	29.0547	838.872	173.705	360.325	91.4858	14.6369	142.703	116.714	51.3999	109.691	732.693	10.2266	5.06555	206.703	74.3762	17.4506	197.954	1518.67	58.7182	625.55	5.22736	385.835	54.3071	2489.73	364.629
41	Control	78	0	10.9229	7.52452	30.6338	274.424	7.6488	10.3882	61.7429	16.2204	15.164	16.3555	1.99434	119.717	79.622	92.7127	31.9824	41.9322	6.5331	34.7399	213.05	22.7383	38.3775	26.0727	1548.56	211.745	654.061	45.0512	20.0792	183.613	136.261	42.0811	139.136	1220.1	9.28364	6.05474	279.138	83.6793	15.7885	177.859	1620.13	103.135	1036.86	5.40376	410.504	39.4519	5306.89	786.558
42	Control	72	0	11.0191	9.89073	36.2797	335.699	20.3515	30.8543	163.07	24.1567	98.376	31.7475	9.33508	202.378	101.254	305.767	43.1788	62.1575	16.7182	81.9477	290.368	27.8382	126.204	41.3178	1671.97	232.348	231.78	273.597	29.2308	295.498	310.482	37.9462	159.257	1308.58	6.96276	7.68191	104.872	41.5639	44.521	467.34	3311.46	116.225	1154.49	7.51191	344.395	40.5696	3920.41	218.853
43	Control	59	1	25.1949	14.9503	71.6737	536.779	31.4916	42.4621	173.21	41.8894	72.0298	46.6485	7.76176	232.855	196.426	223.612	64.1005	121.967	20.2004	131.402	504.467	47.7036	95.2893	57.1986	2204.84	423.324	534.678	199.533	52.5566	503.421	212.588	67.4464	202.825	1371.2	21.0643	19.1149	198.278	101.178	65.3546	630.094	3786.94	191.369	2028.37	8.20419	300.096	70.1916	3342.38	266.651
44	Control	78	0	18.5446	14.5708	42.0795	483.402	20.1124	24.7434	141.845	32.3008	108.91	32.5483	12.7332	221.302	200.358	471.431	75.7399	120.388	13.9216	104.079	530.507	49.6503	184.058	56.2421	2525.42	451.396	722.011	275.289	51.9037	501.83	394.127	72.2779	188.975	1275.52	19.001	11.89	250.593	136.556	43.9933	454.105	3287.81	196.967	2041.95	10.9892	574.196	51.8218	2951.55	358.943
45	Control	74	1	10.9237	7.06869	32.0559	298.118	10.3172	17.523	42.0242	11.3143	30.5552	14.0432	3.37576	74.337	78.3267	161.043	31.3457	49.561	7.09543	49.7014	259.319	24.5986	78.6916	34.5719	1122.33	223.079	162.914	99.9096	28.1888	281.613	233.067	26.2269	158.187	1203.54	8.52372	5.17886	112.116	36.8938	26.1116	296.398	1628.96	115.927	1180.47	6.97506	165.569	31.5904	5483.67	298.272
46	Control	75	1	10.1123	9.3776	26.9234	302.994	12.4895	20.0857	94.4326	19.6298	78.0883	23.5942	8.08705	150.337	120.702	274.677	55.1877	84.6126	7.66314	58.2191	356.524	36.65	128.722	58.3431	1808.78	324.693	288.276	171.161	38.1825	383.423	329.788	49.5893	239.2	1488.43	9.96598	10.9567	158.744	63.14	29.9996	322.779	2209.65	160.28	1751.3	7.55441	250.525	48.6833	4773.56	301.75
47	Control	82	1	18.9908	12.8517	37.2736	315.533	14.2603	16.3264	67.0807	21.3652	82.4237	21.7386	8.54297	147.65	176.832	326.509	73.5171	127.765	5.404	92.6121	358.158	36.9245	144.392	77.9149	2471.27	499.36	768.546	191.369	38.8915	418.416	344.917	111.011	315.994	2053.32	23.4535	15.7471	356.09	164.605	32.0619	344.366	2413.34	164.4	1779.63	13.4562	547.981	115.549	6752.81	777.322
48	Control	70	1	21.7643	14.5182	58.7105	345.543	25.5691	31.9199	108.188	22.1745	64.5123	22.779	7.83826	106.487	86.5822	215.966	34.8811	61.5492	15.2599	87.8946	238.028	23.85	109.517	36.685	1025.08	199.132	203.143	197.817	24.0272	255.668	265.119	55.2647	147.961	1058.39	8.49877	10.2162	141.924	45.3452	34.152	367.345	2215.13	88.1374	921.504	7.83562	388.857	68.5077	3926.62	309.727
49	Control	83	1	26.6223	16.5251	53.2376	344.43	36.7765	36.9846	140.422	40.1871	99.4174	35.1909	11.534	199.958	219.509	349.768	78.2799	150.467	21.2284	153.371	373.361	37.345	161.464	82.2173	2140.22	550.904	405.149	243.131	38.2889	411.316	367.348	78.199	277.178	1844.24	22.2326	20.8758	179.115	63.9301	40.5008	431.193	2885.59	134.773	1456.19	11.1143	419.358	78.9702	5608.06	421.749
50	Control	52	1	17.5061	15.4596	44.1822	506.252	29.66	39.8314	188.571	38.4383	62.2056	44.5111	5.74532	231.501	150.886	198.466	75.2673	92.3478	23.5209	89.2813	416.399	39.793	85.6981	65.2786	2044.77	332.321	394.725	137.024	41.8363	381.926	218.953	86.2937	240.226	1511.65	12.6492	5.17473	197.535	77.903	41.2636	428.356	2947.21	150.524	1639.85	7.43145	415.149	86.2915	5228.91	404.933
51	Control	68	1	20.7472	8.14535	26.2479	322.763	17.7102	11.9679	58.9265	23.0838	24.1789	13.0797	3.11567	66.9653	91.5962	106.765	22.0543	67.6858	11.6542	121.167	133.895	12.7319	65.0596	26.2464	880.578	293.907	172.326	141.097	17.8635	160.17	194.859	31.1381	148.227	1111.75	13.2131	5.81175	123.732	25.6524	23.2	278.692	2466.74	77.946	798.55	6.45296	349.862	41.6206	5250.48	338.074
52	Control	78	0	18.1234	12.8649	35.9137	392.726	32.8638	29.0784	167.808	37.1505	91.815	28.2428	5.80361	201.816	137.915	290.782	47.391	73.7176	20.947	79.6388	239.418	21.9151	122.071	41.4423	1558.98	296.144	389.577	186.051	23.6664	215.285	284.245	77.7504	158.046	1132.39	9.65977	9.63518	188.358	58.0703	24.7829	266.993	2425.14	92.3169	981.733	8.1217	463.467	81.4303	3396.53	336.206
53	Control	73	1	31.3475	17.4857	47.9502	368.908	40.6422	31.9802	114.308	52.167	41.1763	33.3085	5.55949	146.275	231.671	168.707	55.5295	147.427	8.7688	125.159	345.687	32.0736	94.4869	55.6459	1208.22	518.076	235.594	111.811	40.8269	400.333	233.19	72.0705	200.477	1085.08	26.1223	10.2337	132.058	62.0619	31.4322	360.515	1961.76	160.492	1704.74	9.29495	263.224	84.5375	3782.95	279.226
54	Control	68	0	14.7513	10.4346	29.8751	330.598	26.4897	24.0717	128.902	31.4032	55.1185	27.4975	5.53673	139.758	144.12	230.15	48.0073	99.1454	8.41522	84.0293	297.541	26.2749	121.099	50.7176	1631.16	414.888	359.782	140.617	34.8091	316.643	324.745	58.379	215.684	1500.49	19.5852	10.0311	186.872	67.3386	29.2845	303.052	1981.55	144.938	1549.36	12.5312	294.984	65.6366	5601.24	444.856
55	Control	72	1	17.0399	12.268	38.355	356.553	30.3579	31.7061	152.392	34.1993	102.14	31.5554	6.8051	148.784	148.498	346.787	61.5385	76.7057	14.2821	94.7795	359.945	38.2234	122.146	47.8432	1781.81	301.724	343.732	206.831	26.653	283.489	329.542	102.092	204.16	1324.78	9.60926	10.3498	145.901	57.2825	35.9212	370.68	2357.77	116.096	1259.43	7.99924	313.063	88.1115	5486.67	424.462
56	Control	65	1	11.5792	9.19456	39.8932	370.673	11.4553	19.6777	117.648	20.2923	46.122	28.1593	4.04545	153.86	110.8	231.785	45.1229	65.5213	4.3275	63.5472	320.653	28.9992	122.832	53.8148	1949.57	299.252	460.723	137.477	30.1206	304.674	340.056	28.3379	230.399	2121.4	12.3827	10.5269	278.163	101.742	27.0259	312.413	1967.39	135.855	1405.12	10.3197	327.22	29.2334	7598.03	676.056
57	Control	62	1	14.9177	9.50466	27.3574	239.506	25.6516	21.5154	105.98	30.411	27.5918	22.3199	3.55126	125.588	114.404	95.9895	39.9149	84.6433	9.34925	78.5409	178.551	16.6074	63.1435	44.0382	1053.87	276.156	302.797	75.6478	19.692	204.383	149.113	56.7025	164.512	1234.03	14.8363	8.24302	209.16	55.1333	20.7228	218.831	1547.42	69.7887	754.457	7.22652	335.778	77.7312	4216.53	449.701
58	Control	52	1	21.7795	16.2892	50.8201	314.144	23.2972	22.6993	90.5453	23.1056	21.5608	22.6914	3.41493	155.338	141.605	95.8599	62.7419	80.4349	18.5145	87.4154	306.476	29.9783	46.1292	57.5857	1628.94	332.98	234.08	75.2599	32.2289	317.538	119.377	97.1601	221.257	1231.52	14.1616	15.2054	111.613	34.8224	32.3099	334.299	2265.98	133.675	1371.51	4.66951	224.72	99.4446	4538.89	243.188
59	Control	65	0	18.2226	12.042	36.3655	310.347	22.1235	23.2076	77.4065	16.9862	10.3545	14.5617	1.07189	86.9615	68.7441	38.6403	25.9525	35.6716	5.42807	51.9917	155.436	14.5761	17.8725	21.9863	715.211	147.857	152.294	30.5451	12.8081	123.635	67.5438	44.8495	107.866	695.621	7.07197	3.20072	87.0575	31.2209	17.4013	188.113	918.113	51.407	546.137	2.89426	124.017	50.2703	3188.93	224.066
60	Control	78	0	19.9839	12.8779	36.766	491.594	27.4978	29.7091	148.079	31.5678	97.0763	30.989	8.69829	188.548	146.8	303.374	47.9102	91.744	16.5403	79.9535	278.917	24.0174	122.822	41.3732	1804.17	335.172	359.539	177.787	28.0525	283.249	297.012	67.3394	138.649	1188.52	13.1902	12.5008	154.673	119.284	25.7019	289.612	2297.15	112	1119.65	8.72821	329.459	73.8509	2971.17	266.078
61	Control	68	1	14.5535	11.1103	27.9719	318.265	18.8975	14.0181	86.1857	18.3502	108.526	11.3348	10.3377	93.0308	73.4468	339.413	29.1347	50.8529	13.5671	58.9874	131.583	12.9096	174.047	32.3912	998.546	201.147	455.878	250.247	15.6138	160.741	396.857	116.054	129.494	1157.48	12.6498	10.2447	310.288	48.184	16.0607	160.275	1644.34	60.2628	635.051	14.8241	555.705	150.231	4166.69	672.144
62	Control	63	1	13.7686	11.1161	36.2723	325.08	16.0923	18.9223	89.4192	29.924	54.4498	30.5041	6.47243	177.877	143.698	200.712	46.9891	88.3607	17.4665	92.2344	277.823	30.1604	96.2397	49.1959	1580.12	390.067	283.232	155.925	30.1874	289.46	263.518	48.0783	232.95	1470.88	16.872	7.44056	150.63	95.5636	38.4628	400.971	2653.71	131.27	1354.26	9.04197	319.325	60.1311	5990.69	361.731
63	Control	64	1	12.3082	8.94722	30.6299	438.549	21.7196	26.7282	164.027	30.0813	125.29	27.1291	10.2505	210.064	135.165	437.169	49.9364	93.6777	15.5617	97.9088	345.571	32.8285	200.066	47.1247	2374.3	378.27	561.203	319.29	35.3504	354.03	500.367	68.4202	216.329	1958.48	11.7777	21.4492	257.653	89.8846	38.3583	420.952	3255.61	143.589	1546.34	11.5959	638.32	69.7581	6038.23	653.6
64	Control	57	1	7.7453	9.01354	28.7566	368.625	6.10474	10.0654	74.329	13.9067	29.4835	18.8426	1.79756	116.983	62.4432	96.437	23.1637	23.7863	12.299	39.9457	161.143	15.4571	34.3578	19.7982	910.278	103.056	236.135	68.5737	10.4407	116.83	118.984	26.1808	77.9103	715.078	3.12306	8.1667	104.421	54.4836	19.7433	208.592	1510.8	42.3579	477.665	3.51925	208.225	25.3558	2872.64	263.314
65	Control	73	1	18.0578	10.7431	43.8529	375.535	32.0429	32.0595	146.35	39.7724	84.3317	39.5071	10.1126	181.084	227.044	334.105	73.1469	125.446	12.0381	114.352	564.563	54.5598	136.981	56.572	2322.73	520.146	337.84	193.74	50.3452	483.892	342.066	41.552	219.798	1350.27	12.9063	19.5592	122.415	59.6246	48.8617	475.067	2666.84	198.289	2205.27	6.89037	318.108	32.1914	4344.42	276.712
66	Control	68	1	8.27459	7.68718	26.9865	284.306	16.8014	23.2618	129.028	23.6876	65.015	31.6341	8.48783	162.884	99.794	187.333	34.0359	72.268	15.9515	70.0623	264.129	24.2093	103.856	39.6763	1151.85	235.878	237.682	149.976	33.7511	309.715	241.523	30.3306	147.319	1272.7	10.7322	11.0045	164.797	40.5644	38.2486	383.475	2250.84	103.819	1061.71	8.9258	340.657	44.9426	4265.1	352.978
67	Control	55	1	18.1237	11.1268	51.3132	450.886	37.5857	54.7332	201.147	29.1903	61.9237	34.7617	5.52228	206.856	120.409	187.065	45.1469	69.667	23.6019	100.178	362.393	34.0885	82.2579	37.9088	1906.66	280.188	506.571	184.899	36.114	334.716	223.246	60.3382	171.349	1415.44	9.76034	7.75237	209.774	50.4077	51.725	506.304	3732.84	140.524	1496.95	6.58078	749.822	51.9291	5092	519.968
68	Control	68	1	12.8366	8.34073	24.7684	208.259	11.0388	8.51784	42.029	16.073	23.4885	11.9214	3.72216	102.375	104.244	118.946	31.9203	65.8291	7.05281	51.4862	166.859	15.4582	61.2224	36.1105	1098.3	275.358	251.534	74.8488	16.6617	183.103	153.507	56.1218	149.2	1032.65	12.5808	7.78752	132.529	55.9176	14.3889	180.572	1628.55	78.847	800.401	7.22888	263.561	68.8397	4060.67	323.299
69	Control	72	1	21.2153	12.9019	50.3232	324.275	17.4358	17.3081	65.4865	26.9745	43.4423	25.1063	8.14205	131.514	134.823	182.147	41.0744	87.3389	13.5266	97.9497	274.351	26.7182	91.8501	39.9615	1233.14	299.058	288.55	118.93	28.825	306.242	215.031	42.9147	140.501	1080.96	17.1724	13.1727	141.316	77.0415	29.437	319.853	1933.49	108.646	1146.24	8.77382	258.962	49.4173	3724.49	301.547
70	Control	73	0	19.3091	9.52791	31.5125	339.15	28.7212	25.2968	98.0581	24.7693	82.7723	18.7481	6.80871	130.813	124.226	239.421	36.9409	71.6091	13.457	81.6807	185.822	16.7582	93.5099	32.3917	1182.82	302.449	297.808	162.975	16.9718	174.104	281.578	47.068	145.496	902.516	11.0567	7.15242	161.638	64.9184	16.7839	198.226	1683.3	83.7603	919.132	9.2482	401.444	45.7769	4208.24	494.651
71	Control	75	1	8.9564	9.57713	36.5354	298.038	10.8241	17.4613	60.3687	11.8337	50.5138	14.5281	6.34328	81.9411	37.3947	166.399	17.6313	22.5642	12.4013	36.2841	107.457	10.1152	77.1008	16.2068	610.561	78.9146	308.908	151.844	11.1566	107.698	168.676	29.6062	59.3583	574.935	4.38991	4.54998	174.809	43.322	16.3392	186.707	1588.48	39.6376	441.595	7.16291	590.442	38.9364	1989.82	366.09
72	Control	75	1	17.6176	10.9062	31.2022	271.92	24.2513	20.1661	84.0353	27.0653	44.5234	23.1999	4.21947	125.927	165.366	190.797	56.964	122.234	14.6155	79.1151	324.649	30.9432	99.5054	66.1064	1608.13	428.713	226.269	109.567	38.335	373.713	246.5	62.1393	253.522	1551.49	15.6471	14.9438	122.32	46.4877	24.493	275.467	1687.01	137.949	1465.89	6.80105	166.895	67.9656	5276.7	286.486
73	Control	52	1	16.6648	11.2039	47.4449	402.638	16.3765	24.149	86.9873	23.0829	90.4717	32.352	10.2659	161.936	167.331	476.245	54.3536	85.7251	10.5962	64.7457	558.382	54.9259	164.034	39.6539	2019.42	388.99	361.914	173.019	46.2907	467.706	486.911	48.1952	155.482	983.198	11.174	11.6723	121.697	124.127	37.1224	374.347	2006.82	229.208	2407.03	9.60747	244.062	39.8092	3337.16	282.975
74	Control	65	1	14.1172	12.4417	46.7303	366.995	13.5412	23.3348	99.3157	21.827	38.5741	34.6476	2.74424	127.479	117.327	152.694	42.8421	65.7294	10.3581	79.1341	350.902	35.1334	82.0874	44.2069	1354.02	297.213	444.093	106.749	33.2031	317.525	235.991	40.4693	208.856	1337.27	14.732	6.71187	223.796	113.503	40.2427	422.755	1864.25	143.104	1530.68	9.81859	311.428	49.4137	5846.55	565.642
75	Control	59	1	7.67189	5.94529	29.4357	248.282	9.42316	16.1214	69.0614	13.0608	59.3658	18.2481	6.80087	91.78	58.7571	209.397	22.2179	37.8162	4.71387	26.301	182.888	16.932	99.0809	25.6729	980.219	156.972	232.85	108.649	18.8754	189.224	263.843	31.1206	110.395	981.664	4.87911	7.35737	121.665	33.2304	16.7627	170.966	1020.91	83.3717	844.005	6.00323	158.239	34.8783	4227.06	327.796
76	Control	72	0	14.0274	8.2787	29.5373	292.648	19.4962	17.2161	92.4705	21.8443	102.005	18.238	10.2648	109.725	91.961	293.985	32.8018	69.4644	6.64019	45.3079	178.892	15.8948	153.22	30.8691	979.908	228.783	344.064	153.352	22.7111	218.775	333.227	30.6171	112.254	1057.89	10.251	12.8639	214.833	55.1189	14.2403	159.588	1027.54	72.4392	789.943	10.6854	306.678	39.6566	3514.39	498.125
77	Control	69	0	21.8454	9.73793	42.828	478.837	10.8893	9.55825	59.6152	27.9093	79.1187	20.4324	5.6867	112.951	261.995	623.344	58.1507	84.9425	1.64914	50.5689	475.092	44.8791	132.009	25.6856	2484.29	694.26	591.435	144.227	24.5486	248.564	659.727	39.0173	199.43	942.192	12.5053	9.31898	113.72	177.194	15.5877	161.899	1330.37	219.437	2273.98	8.13176	196.71	22.9245	4772.23	395.773
78	Control	68	0	28.7168	15.9353	43.8258	384.569	29.354	21.117	130.335	48.3771	34.882	32.3745	3.81388	221.172	261.608	166.096	83.593	129.937	14.9359	119.132	381.11	38.0873	63.4965	66.5873	2499.45	548.554	530.057	88.16	31.7517	300.017	199.473	93.8362	260.969	1534.59	14.3781	33.8877	203.368	99.2465	30.0055	320.258	2521.54	131.234	1313.11	5.40885	368.613	78.6837	5785.47	568.776
79	Control	63	0	14.6789	10.6527	32.8577	332.816	25.6103	18.2909	134.151	34.9797	82.5265	23.7025	9.92823	144.555	151.014	304.295	54.9203	123.558	13.465	102.181	257.912	24.0593	185.936	69.6192	1813.97	422.044	434.679	238.652	38.7448	350.582	396.865	82.5509	242.961	2194.1	18.2901	16.5983	294.646	45.0614	28.6261	297.17	2363.99	115.32	1241.08	13.6583	437.53	106.977	6391.39	620.564
80	Control	75	1	16.7158	11.3545	37.4024	296.98	10.4955	12.049	48.5999	19.9078	34.2946	19.225	4.93612	98.7881	137.201	162.375	49.3523	123.752	11.9075	75.7947	297.623	28.3127	102.335	72.7677	1303.99	467.131	189.576	104.076	40.5953	398.831	270.689	64.1609	288.59	1612.04	22.6294	10.9197	129.416	74.0983	31.4411	325.46	1577.98	147.341	1566.68	11.0643	140.746	83.9731	6025.2	337.983
81	Control	75	1	9.59016	7.45445	21.1139	252.602	22.6598	21.238	179.883	29.1481	81.5611	22.4052	7.56066	204.619	84.5205	198.251	30.0428	43.667	11.6373	51.9587	154.734	12.9967	84.7318	23.8061	1210.88	174.504	373.545	152.811	11.838	140.008	210.154	51.6021	112.103	999.928	7.16488	8.73724	181.958	51.1838	18.924	204.833	2157.15	55.2776	600.342	6.99015	495.408	52.5555	3892.64	417.684
82	Control	71	1	6.16547	6.45898	26.7986	300.024	4.89644	10.8203	61.9402	12.0852	48.4672	21.3388	6.12277	160.154	86.1563	214.53	40.8304	62.8524	11.5227	42.5612	336.344	31.2845	111.59	40.4545	1822.73	257.491	456.02	128.436	36.4333	354.568	308.647	26.6038	179.091	1664.36	14.5687	12.3431	220.714	74.3858	26.8433	300.548	2116.12	153.602	1549.13	13.5142	343.074	33.9379	5804.61	573.095
83	Control	64	1	6.55411	5.79461	27.4511	281.886	6.07253	13.2614	61.9252	9.46672	26.1442	17.5454	2.11035	87.8616	51.669	126.862	22.1975	32.1377	7.99346	36.1726	214.536	20.8403	60.2292	23.8437	1052.14	166.284	119.555	109.102	21.7591	200.721	220.007	10.4887	139.478	918.314	6.65748	4.01246	60.834	43.8251	28.285	294.621	2061.91	107.886	1174.19	7.69369	143.517	11.0118	4689.81	198.497
84	Control	68	1	28.2624	14.5882	46.3514	344.328	59.5883	40.7153	148.884	50.1402	192.756	30.194	18.0974	138.642	220.427	626.309	67.3802	144.166	13.4445	140.861	380.147	36.7769	304.787	72.3161	1543.29	523.026	292.838	393.392	38.5542	401.479	699.641	112.766	269.655	1585.91	20.6977	13.7876	177.38	30.8938	35.4153	388.253	2296.81	151.195	1527.49	19.7844	291.363	134.296	5240.03	377.425
85	Control	68	1	8.55351	7.91175	27.0788	266.857	9.42195	12.3412	60.174	16.1299	49.0088	17.4927	4.99802	94.0677	93.3647	200.045	37.0242	64.9803	18.0577	66.7401	250.568	23.5933	103.518	39.1837	1112.99	235.997	157.845	138.057	25.6916	237.994	261.592	27.1866	160.052	1064.14	6.74472	5.69103	88.4596	36.8961	28.2023	302.938	1993.23	93.8926	1001.85	6.87042	210.865	31.0706	4545.21	209.648
86	Control	77	1	16.6215	10.8705	36.8249	306.228	25.7224	22.6017	97.2649	46.4073	46.331	33.2217	5.44973	139.445	211.155	198.759	53.0761	135.836	40.8616	156.662	333.232	31.2199	115.354	73.0414	1595.95	577.788	293.137	166.069	33.7847	337.634	283.638	71.381	316.738	1891.07	29.3739	18.8301	175.574	63.3136	47.749	522.162	2668.56	146.856	1502.22	13.2146	421.876	92.104	7433.78	449.718
87	Control	54	1	5.04591	4.34749	18.4636	224.676	3.78822	5.66496	46.4697	6.05568	47.7972	7.14368	5.79419	63.2676	22.0728	144.006	6.91556	15.0846	11.6321	28.1629	52.3952	3.72104	71.3331	10.083	436.019	55.6025	168.166	153.492	5.44499	53.252	182.272	15.7717	38.4241	534.039	3.02445	2.84062	131.56	21.0266	10.1833	110.792	1370.07	21.729	214.924	7.53075	378.888	21.0385	2247	317.449
88	Control	54	1	11.6431	11.1156	31.0879	343.277	12.1815	14.5958	67.8037	17.2079	62.2604	20.4585	7.79938	115.821	107.578	226.15	36.8136	75.4982	13.2027	67.3368	269.162	24.4036	120.562	42.1852	1093.87	246.544	258.587	146.576	28.387	285.573	272.657	33.7424	149.774	1194.31	14.7444	10.446	186.849	81.1928	28.8878	296.598	1629.23	105.937	1085.69	11.128	259.03	47.9524	3879.27	345.006
89	Control	72	1	14.9728	10.0678	34.0482	343.195	29.8673	28.4854	166.643	27.8884	105.715	25.7195	6.43195	174.5	105.004	313.578	41.3141	55.3899	14.4947	67.4905	238.938	23.3012	115.705	36.3921	1599.85	251.13	538.815	222.181	21.4053	222.037	311.742	56.2081	158.006	1230.69	7.35112	8.39688	215.592	51.227	26.8991	278.689	2180.13	90.7307	988.705	8.04018	515.034	44.6419	4900.84	613.681
90	Control	62	0	10.6837	9.03959	34.1275	372.782	16.8967	22.1252	112.466	24.1856	48.8936	25.6507	5.96088	149.975	109.744	200.895	46.1076	60.1966	8.25001	60.4789	335.496	32.7857	86.3439	35.1687	1575.41	256.647	248.01	121.912	31.2483	312.932	214.191	48.2006	146.315	1122.62	7.71018	11.6161	110.506	57.7272	28.1571	307.464	2000.98	141.162	1447.15	6.00528	266.187	45.6512	4165.57	262.8
91	Control	68	1	10.8275	8.03222	20.9027	240.605	8.83091	8.14142	54.2611	15.2816	20.5518	11.7417	2.35519	99.4599	56.2929	68.8869	19.0053	44.4225	11.6876	78.0865	92.6624	8.89545	36.1172	22.0652	715.32	147.574	246.383	100.826	10.7808	112.351	94.6105	11.2525	75.6552	760.255	11.9216	3.61754	170.86	49.8056	23.7817	255.15	2290.23	43.0591	438.988	6.29856	511.529	15.4898	2524.48	340.222
92	Control	65	1	18.7308	11.0453	33.9717	348.571	35.9727	26.9343	147.63	40.7771	188.11	26.3642	20.6269	170.493	228.973	781.4	69.041	140.752	12.7872	107.192	371.732	35.259	298.332	60.1048	2248.73	479.456	443.699	383.169	41.797	361.629	690.665	69.0244	217.951	1801.2	12.7656	21.2144	213.171	89.313	30.4518	327.409	2409.1	128.08	1358.25	11.9269	382.154	66.0248	6051.86	527.826
93	Control	75	1	15.8673	11.7282	43.2291	380.025	35.3396	43.9099	155.936	33.5084	61.1613	38.9913	3.24628	182.54	131.098	189.661	48.7741	75.5239	15.4844	88.3761	382.465	35.0338	82.6131	42.9102	1655.72	262.607	355.571	141.44	37.3128	337.792	208.208	46.0016	169.73	1362.95	9.15015	10.0012	182.349	53.2619	43.7858	440.321	2594.64	128.145	1335.14	6.53429	394.089	40.9149	5158.04	463.001
94	Control	68	0	20.8463	17.1865	40.0669	435.459	27.2716	23.5645	145.573	32.6922	28.7719	24.4324	3.38986	187.705	151.853	115.19	60.3501	106.588	17.0406	87.4207	225.648	22.7574	64.9078	61.9873	1669.18	360.497	324.04	88.3327	27.8261	269.725	159.41	100.023	224.696	1466.9	18.7585	14.4978	185.274	74.8171	22.1214	260.051	2331.33	97.6629	1071.93	7.89114	280.987	122.752	4290.67	302.444
95	Control	65	1	14.9372	12.3145	36.3661	331.752	18.455	23.621	97.8808	23.0912	36.8733	23.9852	2.74784	154.927	111.502	141.677	45.0864	62.4075	9.84318	57.6785	216.275	19.8665	68.0485	42.7862	1353.51	227.765	278.247	93.9742	20.7416	200.593	189.452	34.1884	175.563	1183.37	9.33848	4.64139	122.969	65.8574	21.4669	229.985	2014.96	86.8006	899.796	6.59784	280.559	35.1912	4564.94	322.799
96	Control	68	1	11.1921	8.16251	24.0584	232.102	26.8278	31.324	187.576	34.2187	72.7399	31.2111	3.69341	213.986	162.423	226.933	62.8038	70.4663	14.9515	68.9793	379.202	38.0448	83.2496	40.9413	2012.34	329.787	390.678	110.411	25.2337	277.08	259.324	64.4911	201.755	1247.96	8.77892	5.72828	137.25	37.4131	26.9938	274.16	1908.88	114.993	1301.56	5.70478	247.223	45.8751	4285.96	321.66
97	Control	70	1	11.874	8.06944	38.0562	265.72	6.08372	7.7134	43.467	11.2388	48.8291	14.4339	5.17728	109.944	104.954	225.1	34.3489	60.3763	9.6481	47.3162	256.102	27.1819	103.463	27.1608	1328.81	308.694	191.685	136.022	22.7594	246.964	347.299	22.5967	164.202	932.507	9.0796	7.23178	83.4998	54.3595	23.6793	239.563	1607.52	145.665	1440.95	8.31508	135.073	24.1142	4864.13	236.108
98	Control	66	1	6.84241	6.30378	23.6028	240.575	7.7339	13.9721	62.0554	12.6379	30.9876	18.8774	3.47505	84.821	48.9072	122.885	19.0752	28.5909	5.82962	31.3782	162.918	15.0428	57.5419	18.6374	808.9	101.2	167.1	84.2699	14.4254	158.193	143.07	16.3332	83.3892	860.624	3.8753	3.59798	101.828	28.5944	17.1118	185.771	1270.69	58.4621	632.464	4.42106	195.6	19.7691	3526.57	248.555
99	Control	68	0	22.4535	18.2589	45.4007	458.107	25.8733	23.1182	131.601	29.4237	27.7605	29.1964	2.46529	169.132	140.166	120.722	65.3392	92.9097	7.87374	91.9939	297.151	27.3966	65.6239	62.6862	1768.31	410.361	359.191	82.3091	31.8497	293.574	188.893	86.8911	258.76	1525.86	19.9644	5.14267	192.771	78.1731	30.555	306.312	2219.46	127.027	1363.49	7.90925	300.018	90.1152	5562.8	441.347
100	Control	44	1	11.942	9.76043	37.1699	310.359	12.5446	16.4205	94.0508	20.3992	32.5514	23.4856	4.13035	150.779	74.8442	108.001	29.0347	54.1757	18.0481	75.3952	176.592	17.0768	62.7049	28.1859	1002.08	211.966	168.745	122.301	21.8442	215.487	167.128	37.8946	128.611	1029.08	15.0158	7.76235	100.562	33.9653	36.1573	363.801	2882	90.3814	918.591	10.1442	291.184	54.9069	3766.58	226.323
101	Control	75	0	22.8416	13.5693	41.1487	523.849	25.4215	21.2274	97.9484	31.5275	45.3275	19.5659	5.90724	155.967	172.804	237.273	56.1003	104.47	11.4526	75.1633	312.406	28.5897	105.41	49.0672	2229.56	453.921	607.986	129.98	33.7145	309.978	262.35	73.9114	217.244	1579.22	13.0727	14.3478	246.502	88.8419	24.133	269.626	2629.76	140.127	1457.3	6.94408	424.483	69.7096	5084.8	524.755
102	Control	75	1	11.0587	7.17097	25.4915	251.111	22.3924	24.2163	121.923	29.3241	52.2099	27.2027	5.29535	161.488	140.18	164.401	50.5342	103.584	14.7283	96.5225	309.77	33.1771	84.1831	60.3817	1625.01	402.375	249.729	128.009	42.7007	378.927	229.797	54.636	236.956	1659.49	17.1506	11.9413	138.013	43.0438	40.1732	428.228	2328.06	151.408	1612.43	7.49648	300.083	65.3563	5768.46	361.543
103	Control	63	1	15.9415	12.7729	45.675	381.158	13.7562	18.5692	73.87	17.9351	52.6292	21.9898	6.39406	101.23	105.271	256.538	44.5366	65.5222	10.4014	58.2673	266.377	25.6969	126.475	44.0712	1555.45	289.599	605.209	156.559	30.7086	275.61	349.364	39.9295	185.904	1227.74	13.9349	14.1796	253.044	80.2609	23.5649	273.069	1749.79	135.9	1432.51	10.9195	347.426	41.1868	4928.61	629.107
104	Control	66	1	12.8794	10.4252	31.0306	251.987	15.407	16.7632	57.8076	18.7423	18.5469	16.1463	2.07945	85.3921	85.1225	89.1445	30.6559	62.1281	10.6943	60.762	161.807	14.9048	51.15	37.3215	840.056	266.968	204.7	71.8382	18.058	174.373	128.436	39.0218	148.463	927.955	11.0263	2.55735	129.842	33.6529	21.0329	223.588	1521.39	74.3303	755.243	5.44267	191.458	49.0204	3547.07	264.657
105	Control	75	0	18.771	16.2195	69.5989	475.456	24.9998	34.8632	183.096	28.3612	44.8732	39.5928	5.27783	304.662	121.556	158.926	50.8773	75.7507	23.0098	96.4817	316.61	31.058	70.3807	45.2699	1946.86	231.167	287.14	152.919	34.0168	310.461	163.96	54.5186	143.302	1362.58	9.46439	13.1549	145.17	74.444	47.131	522.684	4267.76	107.595	1159.99	6.31421	454.272	57.0322	3932.86	263.191
106	Control	72	0	12.6967	8.29481	40.3919	352.872	23.1654	34.9213	149.814	27.9534	51.0726	39.7563	2.43133	222.226	173.786	180.882	66.6262	70.1647	19.9646	104.827	579.959	52.7665	50.6818	39.4466	2384.62	306.162	243.3	130.709	34.419	359.314	188.442	33.603	171.761	1174.16	6.61593	2.17786	78.198	55.0097	56.8952	636.855	3238.52	151.025	1625.72	4.1896	215.233	23.2658	5312.78	285.97
107	Control	77	1	25.8725	12.8907	39.3175	397.859	17.0342	14.9372	70.4233	30.7683	65.9428	21.5896	7.04873	125.293	209.778	347.726	55.7066	118.071	10.0693	83.111	307.258	31.1603	136.77	47.2225	1961.83	575.238	952.953	160.253	28.6478	275.312	455.294	39.1139	252.552	1407.44	20.7724	11.8039	286.276	117.085	24.1427	252.673	1931.74	145.5	1491.61	13.1653	388.419	40.8329	5949.85	917.165
108	Control	70	1	14.6226	13.6952	28.4553	355.08	21.5564	20.9645	155.689	33.8203	69.2351	31.6734	7.28857	224.753	190.571	221.459	83.8699	104.847	24.5837	126.75	373.458	37.2234	114.777	67.0798	2050.07	421.632	262.036	196.876	34.1524	324.041	329.686	151.773	310.405	1655.65	22.631	13.8267	117.681	61.1211	44.3991	480.026	3341.49	132.219	1477.33	13.9158	287.148	136.746	7025.73	327.394
109	Control	80	1	7.11563	7.50573	29.3197	297.605	5.14992	8.82721	68.6019	9.63889	29.093	16.8479	4.16504	161.419	60.658	145.262	28.0283	42.6617	13.1434	40.4705	194.919	19.6734	78.5938	27.0408	1377.36	143.303	339.672	117.036	19.7927	220.14	181.084	18.6556	97.4433	1190.36	6.9448	8.7199	158.04	87.1233	25.5919	281.53	2582.48	76.9698	799.789	7.50326	375.13	20.9869	3708.55	360.159
110	Control	66	0	11.8441	9.27676	41.8394	329.914	11.4115	19.6464	89.9971	16.7791	47.9652	24.8209	5.13784	127.193	83.7226	162.353	34.6172	56.4551	11.4878	56.0461	301.769	26.3562	84.6947	33.2269	1217.85	213.391	189.501	113.976	34.9201	320.958	231.539	37.5113	151.885	1214.98	7.97899	9.53262	112.208	46.1255	33.1053	369.852	1987.95	131.656	1353.39	7.74286	206.454	44.2491	4612.95	269.23
111	Control	75	1	10.5429	9.71568	31.2917	406.133	12.7776	18.3601	93.5827	20.3793	33.434	23.6303	3.01857	162.177	87.2268	119.001	32.7078	53.9553	16.3876	67.1133	246.99	23.8973	62.1009	28.8323	1245.65	218.146	256.606	97.2066	24.3762	240.527	163.613	33.9072	125.607	1110.42	11.2047	4.80478	138.484	81.8852	32.0737	325.812	2313.81	97.958	1039.42	6.64567	288.183	37.7356	4306.71	335.822
112	Control	72	1	6.35849	7.55328	25.1472	343.841	16.989	28.3316	80.6373	12.1041	122.036	19.7925	10.1648	161.06	96.0798	402.562	44.7852	51.8823	12.0202	47.9074	357.227	37.9427	196.009	35.215	1681.14	229.058	462.51	212.17	32.8621	332.259	515.645	35.0812	177.647	1638.87	8.54977	7.07054	266.934	65.0112	28.6201	307.6	2002.77	135.695	1458.19	13.3537	392.897	34.783	6667.95	749.718
113	Control	68	1	39.9529	24.1051	42.3375	358.361	32.8678	19.3178	130.279	47.234	37.1942	21.2787	2.7945	137.797	190.497	121.458	84.4211	100.285	22.7387	115.943	186.927	17.3321	52.4864	66.6231	1350.19	414.536	353.059	79.9437	17.3361	155.499	146.239	217.545	286.218	1104.7	16.7248	10.3583	167.906	62.4101	16.0193	182.1	1682.07	67.0101	671.673	2.0736	324.02	195.769	4604.29	461.195
114	Control	45	1	15.0475	13.5581	43.628	539.999	20.2446	30.3735	189.89	28.5429	53.7419	34.2732	4.95286	221.535	72.7808	129.427	27.9294	32.7644	23.5356	64.9648	166.75	14.5299	55.8532	21.1251	1127.08	164.969	177.922	141.023	13.8796	128.997	161.66	28.8389	103.591	844.505	7.52955	3.00543	90.316	34.0755	28.3922	307.471	3157.31	67.4389	741.126	6.63747	420.546	27.2946	3426.87	223.065
115	Control	68	0	14.4357	8.71625	26.2265	225.474	17.1598	14.2462	62.9242	27.7104	32.3557	19.9906	5.34172	101.349	173.94	146.159	49.3149	121.242	4.16664	74.4669	244.245	24.3554	74.4624	60.8432	1300.74	476.174	193.684	71.993	27.3145	284.623	216.543	33.2394	233.681	1289.08	18.2639	20.2605	106.215	55.1357	21.732	213.068	1267.11	118.748	1179.04	6.75875	144.045	42.7527	5186.95	300.393
116	Control	62	0	14.8497	8.89239	46.0547	379.671	17.2898	27.9133	85.1095	23.6794	98.1635	31.8299	10.8897	113.001	107.405	325.312	29.9038	86.4017	10.1797	67.5324	320.259	28.9598	164.239	37.0262	1137.97	335.947	185.914	186.918	37.6211	371.524	425.279	20.9399	164.1	1416.51	13.3652	10.097	131.699	53.9958	31.0815	325.74	1706.4	158.919	1747.2	11.6023	196.442	31.1275	5430.3	317.136
117	Control	90	1	12.2988	7.57287	32.1071	447.736	14.5053	19.4483	106.345	24.4993	105.723	26.12	14.2924	146.478	107.073	406.85	31.7902	64.1293	14.1885	58.6235	298.49	25.7899	183.446	33.7372	1748.54	263.688	318.523	231.357	30.1168	309.488	435.09	19.34	135.229	1504.86	10.2126	14.9595	118.621	89.1981	28.8664	298.552	2127.27	119.502	1241.38	10.7199	187.754	23.3933	5124.26	321.548
118	Control	68	0	8.48488	8.49033	30.573	346.048	11.6415	16.6139	111.923	14.1433	62.4885	18.264	6.17356	120.045	53.9265	248.368	25.7111	31.6406	10.359	38.9038	164.884	15.4726	104.298	24.9914	1245.72	145.576	562.595	179.265	16.0254	162.737	266.497	54.6453	106.634	1033.34	7.2723	3.98897	251.584	50.5859	20.5219	212.042	2110.12	79.2256	782.475	8.30329	767.334	53.2173	4109.85	668.173
119	Control	72	0	14.5758	9.52586	28.85	259.007	16.3278	14.824	62.7164	19.3004	35.5701	14.9404	2.43008	70.894	86.1725	140.351	31.3713	49.4972	6.45833	50.9193	180.95	17.6975	68.5809	29.5764	947.02	233.075	219.894	97.7568	19.635	183.973	202.168	57.823	152.747	890.432	9.29559	6.34418	126.659	41.3197	17.3861	200.018	1211.62	84.2607	906.637	6.02163	171.401	58.8315	4066.55	306.541
120	Control	64	1	9.92611	9.85737	33.6731	308.754	11.6653	18.7752	70.8956	25.752	25.5213	40.2863	4.75079	172.673	135.092	119.326	53.6745	92.4528	11.7775	50.1572	415.391	40.5345	62.7504	53.919	1596.89	293.36	231.56	51.8174	47.4723	455.584	156.801	60.3674	195.099	1439.84	11.0007	11.3554	139.131	61.2501	28.6531	297.187	1608.3	150.881	1568.59	6.02058	134.87	72.0868	4686.47	261.959
121	Control	72	0	14.7535	8.02713	37.1052	256.975	13.661	19.9068	91.1359	32.5	73.8444	34.5978	9.51844	160.775	188.666	304.955	61.7888	128.751	14.8174	104.873	445.327	39.0228	146.178	62.0671	1599.65	478.078	152.72	176.537	45.6492	434.477	399.098	57.7495	271.225	1462.7	15.5106	14.5391	76.4765	57.3764	36.8998	448.746	2246.04	184.249	1985.33	11.2575	70.8732	65.3731	5565.62	199.401
122	Control	68	1	18.4562	15.9788	40.2798	436.151	16.5455	16.2032	94.852	25.7754	77.8917	21.0886	6.87761	101.384	102.029	283.921	36.6413	78.8293	13.5296	99.3153	194.063	19.3197	161.37	44.7328	994.99	307.305	300.944	267.349	26.2324	243.708	403.423	54.1342	163.441	1098.83	19.3472	5.75555	223.337	68.2629	31.2506	348.507	2175.56	98.5547	1027.48	21.9534	359.694	73.8123	4179.41	448.77
123	Control	79	1	15.6502	12.5303	45.866	401.898	11.757	16.0223	81.6672	23.6679	58.3847	26.2082	7.35648	124.655	170.538	393.239	61.544	95.7081	7.88777	60.999	479.01	47.0963	139.508	45.6929	2149.34	506.724	550.095	142.207	41.6268	413.278	453.505	79.6421	211.363	1153.47	20.4619	16.4433	177.848	101.243	31.2183	310.558	1983.99	237.772	2448.29	11.5205	366.718	75.3215	4026.58	419.047
124	Control	63	0	14.5675	17.2533	46.466	560.029	23.5035	39.1825	217.758	27.1698	25.8207	39.0564	2.25789	222.003	131.17	116.253	60.9839	69.606	19.2511	81.1359	433.553	37.8737	57.1775	47.9042	2007.58	253.918	382.979	106.869	38.6162	378.95	162.807	102.664	196.063	1240.04	13.7432	5.68481	149.953	68.6591	49.3679	522.02	3659.99	171.15	1857.52	7.89365	465.325	93.4679	4122.35	326.468
125	Control	55	1	17.4884	9.75769	38.7273	386.851	22.0984	25.0467	95.8341	26.2493	74.5402	23.4282	6.20195	121.034	117.006	241.421	30.6404	69.8456	13.0708	97.1538	283.208	27.6922	109.695	33.5058	1303.87	277.657	292.967	203.337	26.8723	282.432	323.372	39.1436	158.124	1333.67	12.6872	9.76354	196.035	38.2792	36.0508	402.339	2554.55	116.374	1209.65	11.0603	451.803	45.2727	5867.94	500.312
126	Control	75	0	28.5905	23.0471	47.1836	350.483	61.2539	49.3284	189.54	57.4814	65.814	46.7611	5.87058	253.188	268.687	227.11	105.354	179.368	23.2313	125.778	451.168	45.1928	114.91	108.428	1789.48	557.907	219.412	124.036	55.409	483.66	243.377	133.011	333.868	1499.56	20.4438	3.59397	115.571	64.4873	38.4504	413.009	2363.88	169.183	1703.47	8.54632	208.345	140.169	4324.03	211.469
127	Control	53	1	19.8905	10.0542	52.3751	419.741	35.1668	43.1426	161.267	20.937	79.5838	24.4539	6.3739	135.767	71.3044	352.773	27.8216	34.7243	15.8261	50.4673	220.42	21.661	134.346	24.5286	1199.09	182.064	351.332	244.829	21.9703	208.432	372.07	41.2668	99.9607	893.581	9.23393	5.67195	144.909	39.8198	22.9835	252.998	1916.35	101.902	1084.83	11.2044	472.128	32.154	3565.27	354.703
128	Control	62	1	13.8329	13.0829	42.5109	433.973	15.0043	21.7865	103.659	16.3592	25.3577	24.4862	2.78389	129.01	80.3297	108.252	41.7025	49.2138	16.8507	54.2584	290.028	28.0087	60.5558	38.6939	1408.13	183.542	270.19	73.4088	30.4895	278.065	152.824	57.6252	151.308	1290.21	6.7136	8.8786	145.699	74.0828	27.1069	286.082	1971.69	109.778	1103.81	5.27654	237.748	57.1233	4253.28	303.476
129	Control	74	1	11.0711	8.43149	25.1975	258.258	7.93818	10.4251	94.9656	16.0265	27.1506	16.4469	2.47291	109.41	123.224	182.661	47.2109	41.2664	18.3099	48.6589	293.367	29.6854	51.2176	23.7643	1318.11	269.998	295.369	66.7225	17.0099	160.709	225.629	136.194	149.903	627.235	5.80854	11.6528	73.7023	62.1165	18.4183	196.562	1715.27	111.815	1175.36	1.17309	188.364	83.9402	3837.01	332.341
130	Control	78	0	7.13315	6.47786	19.0424	192.464	5.56621	7.20509	32.2311	18.1446	49.9107	19.4314	4.5462	104.041	144.791	257.306	50.552	63.6851	3.02694	30.3235	317.381	30.6639	98.3851	36.9744	1285.31	303.609	142.587	67.6394	13.2676	228.417	299.56	51.8322	215.089	903.591	6.99799	7.10058	55.1569	34.8501	11.9697	142.629	776.165	116.685	1282.26	6.49227	57.0862	45.4084	4637.91	191.5
131	Control	70	1	10.851	7.97469	41.6327	317.739	14.6649	21.0849	78.742	16.4107	53.5265	20.8709	5.45986	102.916	66.4169	194.987	19.8993	33.5747	24.8876	46.4027	220.208	21.0045	82.2075	18.5074	1050.97	153.403	234.938	119.889	21.3838	197.789	241.143	20.1158	89.28	967.713	4.06345	15.6648	109.576	54.6326	24.9462	261.523	1538.48	88.1558	931.3	5.02934	276.646	21.6639	4382.68	342.435
132	Control	72	0	17.9297	14.4671	47.521	358.596	20.2509	23.3781	92.9423	21.5585	90.3887	24.9396	12.082	151.696	119.773	320.056	43.8727	82.3793	17.9753	122.839	304.425	30.3454	157.06	51.5468	1306.51	241.084	268.955	304.997	37.6291	347.167	327.798	59.0621	153.911	1222.26	10.1136	13.4851	144.631	65.7381	50.4355	516.873	3155.79	110.786	1074.74	11.2822	481.196	68.8007	3698.86	299.665
133	Control	68	1	22.0157	12.7617	60.2009	579.221	28.5064	37.3303	198.548	51.5353	82.9774	60.4547	8.42706	272.481	192.233	317.47	64.1568	112.69	21.0319	130.737	498.655	48.8151	167.94	70.4407	2065.74	421.211	290.294	229.76	48.6338	506.519	437.122	89.7661	260.836	2021.12	23.1065	14.3676	197.586	47.3749	57.3257	599.559	3564.65	195.757	2009.8	21.7745	293.226	115.643	7398.46	419.964
134	Control	68	1	8.14681	7.64138	22.1748	212.822	12.5054	13.2977	89.1255	19.4038	38.0072	19.7441	2.73828	159.401	112.966	133.269	43.9745	67.195	10.1856	53.7802	251.79	26.1657	66.033	42.0019	1486.28	259.029	180.254	90.0607	29.1602	244.159	180.764	51.887	168.177	1062.35	9.53372	9.35743	83.8947	49.2532	20.0409	263.509	2081.38	107.249	1086.59	5.61801	196.281	53.478	4199.82	221.209
135	Control	68	1	7.79596	6.67214	23.7232	319.016	7.35381	10.7297	86.5082	13.7595	45.102	18.7066	5.26411	209.032	86.4389	217.544	40.6838	56.5799	12.2595	47.4696	232.616	21.3705	117.581	45.004	1931.37	263.551	236.092	157.592	28.1516	255.901	339.539	17.1503	203.88	1775.46	11.7988	6.79963	113.829	52.9109	25.6509	263.973	2889.84	116.74	1219.73	11.3112	235.208	18.0671	6868.04	311.752
136	Control	52	1	13.3876	11.4024	36.9728	385.297	17.9259	23.6643	120.883	21.0469	33.4607	28.3494	3.99271	204.489	128.194	132.09	57.9674	72.7065	21.3958	65.6671	361.985	36.192	48.276	39.8342	1827.79	296.58	326.34	76.965	32.7676	306.343	138.469	144.328	156.923	1071.2	8.50588	12.9214	144.4	80.3317	29.6017	324.273	2461.21	137.676	1378.05	4.6039	349.828	126.053	3711.25	280.063
137	Control	69	1	9.53977	6.90869	24.9044	298.609	14.4108	14.5112	115.804	19.4861	38.4424	18.4554	6.54237	125.647	67.932	153.703	27.1847	46.0709	9.34894	31.2059	154.647	12.8617	86.3141	30.4054	1289.8	131.066	259.295	89.8077	16.6519	167.054	155.303	26.1768	78.2641	1317.32	4.3172	22.2023	143.077	45.477	12.2001	135.279	1381.13	48.9107	515.384	4.44408	227.092	33.5482	3646.31	262.758
138	Control	72	0	14.0672	8.69735	30.2397	269.855	9.34922	10.1834	66.882	18.5879	48.6971	16.5775	3.93136	96.215	103.166	210.741	37.5487	46.5201	13.1216	54.6981	208.712	18.8486	79.6691	29.6779	1176.16	277.764	244.323	123.71	16.041	156.026	314.182	67.9708	175.658	874.406	10.3529	7.69555	106.222	73.4757	18.8799	213.785	1245.76	101.028	1046.36	8.36695	184.487	59.1827	4756.7	359.964
139	Control	70	1	16.7121	15.364	52.537	434.077	29.4158	39.5959	93.1296	21.5076	73.9001	24.3042	8.63859	110.518	88.5451	249.945	39.9777	65.8047	6.09513	57.7997	241.521	23.093	142.421	41.4273	1081.46	254.353	292.799	182.278	33.6171	282.891	311.257	71.2099	166.582	1049.35	13.6386	7.2955	186.698	39.5831	25.6662	278.251	1559.36	120.535	1192.54	11.6707	347.746	79.9967	3625.43	383.068
140	Control	68	0	10.3984	9.24762	37.7995	404.584	16.9637	29.9562	107.3	17.4815	25.1909	30.1349	2.44632	172.316	102.209	111.145	47.3745	63.2644	10.2947	56.9837	320.653	32.8485	58.2278	45.8881	1788.64	286.993	229.949	84.09	30.3885	303.169	155.029	40.7654	197.543	1466.86	10.2375	8.45761	121.305	79.384	31.644	326.592	2455.57	147.998	1533.86	4.92948	209.383	40.3301	5279.07	242.197
141	Control	69	1	13.2266	10.0986	26.6361	238.3	18.4884	15.775	73.6431	27.7737	30.5938	21.8602	3.5012	108.117	192.941	169.561	71.2437	85.2737	10.1573	56.1051	332.508	31.1945	59.0292	45.7483	1484.7	428.178	380.323	54.9973	21.8478	222.009	232.281	142.85	250.046	871.786	9.96087	9.89265	149.552	55.158	16.3043	176.217	963.404	126.04	1344.77	1.77449	198.508	121.7	4549.18	508.807
142	Control	68	1	15.8801	9.79216	30.8213	327.042	14.6807	14.1557	90.3519	23.5947	32.1525	19.7849	2.80632	162.021	106.001	124.324	28.9443	62.0877	7.40111	65.321	200.608	16.6918	49.5168	22.1065	1295.33	287.49	364.325	82.1473	17.0035	178.347	156.873	38.6768	104.431	781.118	12.5104	4.87096	136.451	102.189	21.2725	214.205	2138.69	92.1857	962.781	5.55797	407.139	39.2699	2747.56	319.926
143	Control	75	0	7.55319	6.91999	25.297	258.066	4.32463	6.90939	35.1472	11.0513	27.7785	16.2406	2.11558	81.9678	88.1567	166.124	30.1522	34.2842	4.32259	21.9146	280.192	27.6816	54.2534	20.4514	1059.95	195.718	185.479	49.2074	15.6403	176.319	221.568	20.7393	136.899	703.374	4.4663	3.76934	66.1641	44.4312	12.7979	160.29	777.034	113.539	1147.54	4.64822	73.5702	18.2608	4496.86	293.484
144	Control	72	1	26.0749	18.1498	28.7318	308.743	51.7326	26.7903	153.231	56.0184	139.216	24.461	14.5582	180.708	215.004	394.953	86.6131	183.623	21.6979	103.146	218.053	22.5295	231.496	121.786	1579.13	532.276	399.246	233.107	30.6577	304.943	428.795	98.7529	370.396	2089.45	43.7026	9.68082	306.536	37.473	21.8233	222.399	1817.07	91.2852	940.746	24.3293	405.383	148.894	5711.7	594.485
145	Control	75	1	6.80992	7.75202	23.7921	276.836	7.49648	14.4183	70.3934	12.8577	22.1014	19.4981	2.24364	111.36	68.6695	92.7996	32.0732	44.4514	10.4417	43.1988	191.235	18.194	47.0316	31.5165	1174.52	158.893	279.15	67.3792	19.0845	193.123	138.308	50.061	138.879	1184.72	6.42913	5.96017	164.355	66.4015	23.6861	259.35	1789.75	77.7012	813.856	5.34322	198.276	55.0047	4464.71	336.081
146	Control	68	1	16.5669	11.5249	43.3695	274.424	19.5741	18.7096	89.2112	27.1109	82.118	24.8131	11.5555	177.58	164.039	356.919	56.2637	104.143	15.8503	114.086	361.559	34.3973	161.388	54.3024	1551.13	410.654	306.255	244.727	40.5283	407.878	378.687	43.7676	202.571	1220.52	18.6043	9.22311	147.035	72.4961	40.8876	438.937	2740.81	168.133	1748.04	12.7789	339.734	53.6974	4249.52	306.892
147	Control	72	1	17.5464	16.7807	56.54	456.274	20.5483	37.519	172.72	26.4006	41.4314	43.4534	3.23121	323.062	159.885	199.651	71.2656	67.3861	17.8763	47.6003	426.337	39.145	70.2075	44.4151	2631.42	376.115	283.415	88.6888	27.1725	271.243	275.577	64.8707	265.027	1429.18	12.4584	5.20629	99.742	85.4137	27.713	307.423	2584.81	171.069	1739.49	7.32149	148.918	55.9138	6872.53	296.297
148	Control	63	1	16.1599	12.4313	60.4509	421.188	21.0957	42.759	191.118	28.0629	79.844	50.9006	6.69238	241.005	124.564	258.69	57.8583	72.1465	27.2956	90.0547	478.232	46.9743	120.537	50.8173	2231.93	298.861	186.153	214.676	45.9128	416.238	322.847	47.5005	220.937	1754.33	9.98262	8.1141	97.7493	54.6034	58.473	623.663	3560.48	167.852	1828.6	10.1018	214.026	46.1001	6278.44	226.139
149	Control	49	1	16.5349	15.1877	31.9719	357.485	34.0027	25.6667	133.691	40.1419	69.3739	28.6817	5.13111	167.357	193.291	213.332	77.9472	93.7334	16.248	116.384	343.914	31.7887	77.9953	57.6141	1643.9	315.998	295.563	143.743	27.6365	263.786	226.827	160.707	231.335	1355.82	10.4615	11.644	141.775	61.2266	38.0823	379.959	2558.67	94.7811	969.5	7.04568	295.873	142.394	5018.88	373.166
150	Control	55	0	21.2669	13.1246	27.463	269.666	25.1073	20.0453	118.254	28.8834	31.0543	18.4341	3.40296	132.534	123.624	107.602	51.8463	84.5251	15.3669	92.688	186.539	17.3979	53.7786	60.4488	1340.06	302.59	301.364	82.8988	22.3183	211.408	141.305	94.0908	218.474	1325.8	20.4992	14.1641	173.1	50.1731	23.4124	256.147	2173.21	85.7474	834.174	8.55475	346.383	111.495	4169.73	344.726
151	Control	68	1	26.6147	14.4582	48.0115	379.37	62.5	48.1141	190.645	70.0383	242.028	48.0084	27.34	239.83	276.647	681.101	89.3461	223.937	25.129	194.833	438.448	42.5228	356.457	117.961	1960.53	661.916	276.359	502.129	58.046	530.554	643.818	95.1505	374.741	2458.8	27.2458	18.1087	203.967	53.6038	52.4791	604.178	3550.58	160.564	1713.45	19.598	412.439	118.599	6637.49	369.285
152	Control	63	1	21.9589	10.2082	23.0424	265.304	18.973	9.28236	59.2072	36.8911	32.7852	16.8141	4.56118	126.367	238.218	164.83	65.0844	199.938	9.08072	159.949	235.101	24.6792	101.647	77.7004	1731.78	781.22	185.983	127.443	30.4137	338.385	251.966	19.8931	318.594	1829.8	28.7415	19.6156	97.5878	71.6739	32.0034	323.74	2652.49	135.674	1345.55	7.28892	189.735	29.6183	6128.65	237.447
153	Control	80	1	3.55113	4.65105	18.7629	184.851	2.64291	6.74369	39.4958	6.0423	17.8626	12.2143	1.78577	72.689	26.4266	69.7687	12.9192	16.338	5.6045	18.5107	117.306	11.7143	38.0641	15.3643	739.726	78.9565	294.591	51.1012	11.4754	119.188	108.805	18.2254	66.172	693.466	5.29404	2.4076	173.681	54.0276	13.8366	158.393	1095.57	53.5284	564.289	5.45925	200.133	24.8201	2685.61	354.389
154	Control	75	1	16.4098	12.1233	54.6595	437.674	13.2749	21.5028	100.253	17.6226	28.2133	25.7893	2.32172	133.614	97.1921	127.937	38.8969	49.0639	9.47948	57.4415	348.607	34.1028	49.9868	27.8178	1506.96	269.106	374.887	79.1282	30.0523	268.93	154.058	50.3947	142.121	845.736	9.77256	12.5052	132.611	62.2726	29.1906	312.336	1896.05	146.887	1643.03	4.30348	262.838	36.9563	3323.89	282.263
155	Control	68	0	17.5128	14.1206	45.9934	394.116	15.6036	19.7437	94.0696	19.7292	38.2402	23.7343	4.79429	120.223	88.6181	135.699	37.2148	65.1793	15.3638	74.114	230.843	22.0287	73.825	40.2016	1215.55	228.536	264.939	110.162	26.4729	238.003	187.491	105.019	154.131	1297.34	12.4399	3.54105	157.685	28.9221	28.1566	306.699	2022.92	96.1601	982.453	9.37497	287.655	118.478	4482.5	359.545
156	Control	65	1	10.3509	8.34351	24.4614	309.423	12.8609	14.0176	83.5614	19.1073	36.456	20.4142	4.49159	119.95	71.5609	114.629	25.4545	41.0273	10.5298	49.3098	161.774	14.2975	57.6675	27.2957	997.822	151.234	226.168	97.0579	16.847	158.649	135.275	50.9543	101.771	921.641	6.43948	6.65182	121.536	33.8312	22.55	233.301	1897.94	59.3395	634.471	5.17762	293.245	58.6964	3371.01	272.01
157	Control	68	1	20.6194	12.3219	36.2424	219.867	30.514	23.4221	78.7233	35.4369	35.4231	23.6239	4.35526	74.9808	110.527	114.385	32.1241	75.6928	18.2353	121.927	175.885	16.6442	74.9242	39.2336	704.994	258.183	161.313	130.743	19.9539	208.992	176.026	78.6363	168.909	952.201	13.6214	12.1091	123.523	21.7481	30.2243	339.75	1720.12	71.9024	761.939	7.53535	235.9	106.551	3685.72	280.406
158	Control	65	0	21.7213	11.4381	39.5559	396.03	23.9048	23.9225	129.746	35.6172	40.1784	28.9774	4.41608	147.322	152.237	152.328	42.2186	94.3125	11.1003	108.175	270.091	26.7504	92.774	43.9545	1487.75	386.765	409.418	123.777	29.3111	261.45	242.747	29.7509	195.759	1481.06	21.0108	13.228	188.996	92.2844	32.6823	349.811	2172.71	116.508	1226.49	10.1358	293.746	37.6374	5376.63	447.692
159	Control	72	0	14.443	11.5721	30.8314	281.613	9.2159	10.4624	78.9404	14.7221	40.7169	14.1748	3.78278	119.803	75.4464	168.187	35.5247	40.1987	13.7596	33.3803	163.545	15.9635	72.7811	20.8808	1077.32	180.429	440.744	99.7236	15.0455	153.994	221.62	21.0094	97.7281	692.566	7.60331	6.70225	146.787	55.9297	12.1282	137.253	1213.24	71.4858	759.244	6.3754	359.53	20.9183	2973.93	440.049
160	Control	75	1	14.3693	9.70899	23.9436	279.029	15.3054	12.7618	72.4437	23.0065	40.5296	16.595	6.14702	118.542	96.7194	134.901	33.4418	69.0761	10.1842	67.2288	142.801	14.4428	70.9422	36.4608	963.928	229.057	206.122	115.276	17.4499	161.089	169.306	35.8652	128.173	1000.4	11.7232	4.59336	127.399	56.1897	17.9871	201.717	1695.03	58.6494	595.784	6.89825	229.198	46.7187	3566.24	284.326
161	Control	63	1	17.6868	12.558	52.2206	441.556	25.971	40.601	213.562	39.7923	84.3901	49.5615	9.45695	279.064	154.471	272.4	56.6613	76.4263	16.8068	101.727	478.608	47.0533	105.036	37.4102	2103.33	306.742	333.068	204.015	38.4028	358.612	299.4	32.5494	167.145	1267.2	9.92679	10.0865	125.364	75.8315	49.9377	523.947	3212.05	151.935	1596.16	7.50319	391.132	23.4994	4551.36	329.452
162	Control	68	0	18.2882	14.7445	39.1419	445.836	35.4664	40.5312	211.871	45.0134	52.2541	41.0475	4.77002	272.32	238.953	176.342	88.054	156.442	6.66043	109.703	514.644	49.8908	88.2788	92.9974	2814.28	471.898	269.4	114.286	53.304	534.905	197.712	108.296	299.321	2582.97	18.3101	15.9027	150.744	76.5937	48.1629	496.714	3359.56	163.137	1699.72	6.64547	241.14	113.572	6470.93	278.097
163	Control	70	1	10.9543	10.8024	30.6781	326.826	17.2756	23.5418	128.546	28.5452	137.072	34.3982	16.2457	181.576	156.592	395.827	58.6791	120.611	24.4494	133.946	425.487	41.0667	219.343	76.014	1708.4	316.866	159.145	348.578	49.5116	477.417	395.216	71.4494	231.712	2026.3	17.7365	8.83352	112.078	51.958	58.1303	625.931	3204.5	136.07	1436.17	16.9432	223.296	85.6611	5598.54	214.375
164	Control	65	1	16.5212	14.7705	40.4646	330.057	15.3224	21.5838	105.646	18.9571	36.7443	22.1073	4.35424	145.404	109.574	166.177	60.7826	78.1664	10.9547	74.0214	303.797	33.0119	74.6087	55.9931	2134.83	307.24	575.755	103.197	29.1338	296.657	205.923	144.431	216.615	1703.76	12.0121	10.7422	271.542	102.282	27.8694	304.147	2173.63	119.507	1192.81	7.96614	434.359	138.902	6001.72	646.94
165	Control	68	0	9.55681	6.07003	30.923	305.54	15.3139	19.3431	113.518	22.9572	74.8703	25.927	7.21701	157.421	121.698	310.573	31.3187	52.6612	8.76263	45.2506	343.807	30.3705	102.159	20.8508	1462.74	278.256	448.114	132.955	27.2085	256.965	333.409	39.3577	101.221	708.513	9.65573	9.16855	105.469	86.2824	22.8565	252.958	1824.69	151.844	1525.73	6.96989	306.446	29.0548	2951.43	342.174
166	Control	79	1	24.233	10.8623	56.9257	713.063	54.4942	54.538	263.85	73.5037	229.575	64.5287	14.8142	298.837	249.742	575.08	47.4948	143.202	29.9654	204.265	477.812	45.6388	214.773	44.084	2795.47	620.684	591.68	557.184	42.4513	417.804	588.314	57.7803	201.414	2136.25	18.9694	6.89748	252.187	154.457	81.7691	794.412	5354.7	220.299	2234.55	12.0727	878.2	48.5733	6317.24	525.951
167	Control	66	1	35.9025	18.1405	50.9837	886.337	85.7786	70.352	452.816	88.0312	252.696	67.3021	24.0347	422.043	322.164	718.706	69.654	136.974	41.2793	200.974	715.756	71.0542	231.116	44.3941	3557.2	493.771	599.666	481.262	54.0398	496.472	558.895	97.3921	170.947	1939.59	13.2783	14.4786	213.949	94.6977	69.2202	716.594	5103.1	197.72	2084.99	9.9268	563.272	65.7511	5576.31	339.646
168	Control	74	1	7.61238	5.85938	26.8297	296.407	4.62661	9.43513	42.7806	6.55091	17.1134	10.8295	1.57891	56.2116	35.1226	105.261	14.3719	16.768	4.21835	16.9346	140.085	13.6093	43.3824	10.2734	977.616	98.6376	419.383	46.1405	9.37805	99.361	188.251	21.5648	81.2916	752.784	2.79569	2.52125	187.813	51.8339	8.96951	99.6925	801.343	60.9379	660.756	4.28436	188.701	17.4085	4617.14	687.201
169	Control	65	1	14.4088	10.6397	36.7722	398.274	21.8793	28.6661	133.001	22.4652	57.9403	25.8193	4.88862	146.383	86.3354	200.661	38.6485	48.7127	9.51485	55.4016	275.396	26.4936	75.5785	29.368	1409.75	206.694	330.931	125.749	26.4867	234.433	209.192	58.3189	128.513	847.191	7.25464	6.86097	125.839	49.4955	27.2547	277.773	1791.63	103.792	1126.3	5.14459	272.299	49.4099	3078.97	288.222
170	Control	73	0	10.068	7.47266	23.0532	251.659	5.98701	6.56754	38.339	11.4222	32.3007	10.7203	4.3849	73.8228	98.9208	227.639	40.0021	59.4911	4.39134	49.3014	211.924	19.3354	103.555	32.905	1278.64	309.89	320.268	115.888	19.8854	204.047	340.611	41.1607	165.158	1008.05	11.5088	7.14436	140.322	71.0057	16.0396	179.797	1262.23	106.104	1050.1	9.56254	193.207	40.1598	4196.98	375.539
171	Control	65	0	20.5232	17.409	51.3759	483.639	20.12	27.3793	124.464	24.0059	35.2213	31.9969	3.76215	163.978	107.331	123.709	51.5063	84.0668	7.86051	87.4122	319.833	29.9552	74.6821	56.0979	1395.74	289.572	233.949	102.161	40.0099	377.342	200.373	67.0223	213.867	1486.25	19.793	8.8386	163.978	82.792	42.799	430.845	2525.33	150.818	1574.56	10.6981	229.514	84.4574	4998.48	302.606
172	Control	63	1	27.4568	20.9353	56.6145	573.521	43.2035	37.1622	254.231	45.8999	143.668	38.9763	15.3158	266.352	189.29	527.472	80.3769	130.42	25.2769	133.132	406.107	39.9299	257.117	75.156	2705.05	458.757	822.647	390.507	43.2188	434.641	567.082	191.56	272.862	1747.47	21.9551	20.345	334.419	126.076	46.4021	488.938	4205.98	163.19	1721.79	19.0826	923.002	197.062	4398.56	301.66
173	Control	68	1	2.33442	4.22059	20.4528	331.787	2.05117	8.83807	64.0757	3.05347	25.8578	10.7238	2.05777	96.3992	11.9717	69.5127	8.038	7.27121	12.2182	15.9737	99.1807	9.20645	36.1792	9.09194	638.95	27.0566	91.3474	103.701	10.347	99.2939	91.4028	5.99955	34.2506	620.279	1.65621	5.1246	55.1387	27.3007	23.9479	259.192	2147.88	34.8702	369.681	3.52445	183.077	6.46996	2253.6	114.479
174	Control	68	1	13.1536	10.1942	34.3545	384.409	17.2414	23.2852	109.903	18.5246	75.6065	22.0186	8.51873	178.336	95.8048	294.556	49.401	67.2617	12.8065	41.4662	281.287	27.0784	130.282	48.445	1994.67	244.379	340.795	155.551	26.2045	283.27	314.535	69.3513	174.365	1733.39	10.0867	18.9918	182.585	113.94	21.7031	233.784	2054.31	116.264	1183.14	8.73399	271.611	69.9852	5566.92	366.282
175	Control	75	1	9.38479	8.58452	25.242	256.717	7.38387	8.09964	63.2005	19.7744	36.8638	20.3226	4.40923	120.086	108.054	194.036	41.7789	71.1389	6.93308	52.1842	260.919	25.1328	90.5539	41.3479	1351.14	289.096	303.383	92.9005	28.4589	252.758	246.441	41.5804	177.909	1232.11	12.7512	12.5547	180.799	100.473	19.9394	231.405	1682.09	112.12	1190.59	8.80964	216.856	49.0268	4873.47	362.366
176	Control	63	0	9.55253	8.11702	30.3459	283.131	9.22197	14.2569	64.1591	14.266	22.4239	21.3485	1.77707	106.76	110.24	120.89	43.4318	50.0043	7.38189	41.7987	386.413	36.8055	38.6031	27.6529	1733.19	254.332	417.002	55.9348	24.5626	265.383	150.811	58.0995	156.763	971.802	6.34698	5.55631	204.854	104.892	21.8822	262.061	1412.66	147.362	1529.08	3.86848	214.716	40.8229	4739.3	431.695
177	Control	65	0	39.8799	24.707	56.4299	463.689	47.436	34.1248	139.213	71.2455	56.7696	42.8005	8.01335	205.295	297.756	188.022	88.0594	218.981	26.4285	221.462	391.618	37.6726	121.332	93.2098	1731.13	612.443	347.983	165.814	51.798	468.138	252.154	128.498	296.06	1594.47	35.8688	15.4188	204.899	107.032	50.3117	547.62	3342.81	134.989	1514.13	13.0394	427.449	165.833	4201.31	363.33
178	Control	49	0	18.5913	11.2281	39.2423	382.763	20.6573	23.5948	111.3	26.8805	69.7857	26.8068	4.56683	110.241	80.004	176.346	25.2838	50.578	8.53447	47.335	161.428	14.2929	81.9099	29.1448	899.474	190.392	287.248	115.126	14.8225	164.734	254.722	38.2366	134.031	977.791	9.36495	6.59821	232.57	53.6494	16.9795	204.929	1327.35	76.5564	817.402	9.01963	255.874	54.1402	4501.02	445.413
179	Control	62	1	9.84896	6.99334	23.1103	213.607	12.2865	14.2563	61.8915	25.5479	59.5179	21.3052	6.03178	135.922	111.962	174.518	27.9269	79.9964	6.61467	57.0876	181.928	16.8593	92.1609	29.6473	912.426	300.008	162.499	95.4498	20.0819	197.658	232.746	23.3333	134.318	926.67	16.5567	2.77308	108.616	34.6549	19.4424	209.354	1386.77	80.9332	836.585	11.1513	187.035	30.5957	3855.16	253.995
180	Control	68	0	21.1393	14.7092	31.1578	380.46	12.4931	10.3295	64.9509	19.8311	54.2945	12.7931	8.06465	89.8118	134.05	262.119	41.5362	76.7288	15.66	60.7795	177.522	16.2309	117.63	34.4385	1030.73	268.944	325.697	129.471	16.5595	149.817	293.152	81.1705	136.562	859.275	8.8855	12.2509	196.101	49.4902	14.1988	156.256	1229.59	72.4705	705.475	7.90972	236.784	91.9746	3525.83	374.843
181	Control	72	0	24.7094	17.0692	37.0064	352.894	31.7499	21.9085	96.7581	35.5228	47.9135	23.861	4.34042	132.18	149.759	186.492	57.4656	90.833	13.8293	116.588	251.416	25.5689	74.227	48.8263	1250.59	365.798	390.471	138.293	27.459	244.202	202.314	93.202	208.598	958	17.0768	7.52201	180.502	58.3459	32.4371	315.272	2339.76	116.263	1162.03	7.28452	436.572	99.8585	3813.8	402.981
182	Control	72	0	10.7409	8.59782	34.0862	360.611	10.2688	14.2014	76.0429	11.6617	39.8984	14.4967	2.74162	79.873	42.016	138.78	17.3723	25.8521	8.61174	31.641	131.187	13.4766	59.7131	16.5424	834.465	105.032	215.143	109.477	12.1413	124.959	187.738	24.6886	74.2117	749.378	5.10144	8.5	129.631	64.4543	15.0083	165.12	1371.79	56.5222	583.784	6.4493	270.758	27.9726	3488.82	340.116
183	Control	72	0	7.69816	7.66638	37.0069	372.007	5.50321	15.3349	84.6872	10.0462	39.0546	20.884	3.55386	111.154	35.7382	129.957	15.275	15.2302	11.7639	39.357	134.44	11.7051	52.7736	12.7255	821.737	86.6786	154.973	165.894	9.89932	112.107	178.448	10.6517	73.4108	673.075	4.40974	2.56805	65.6641	23.1177	25.1327	284.879	2158.85	66.172	671.129	6.71873	237.58	10.2065	3462.58	184.273
184	Control	63	1	15.2256	9.93436	42.0922	333.487	14.7052	19.8959	114.876	19.0113	29.8138	22.4676	2.2051	154.348	87.7377	109.251	33.2227	51.3087	12.6161	66.2438	222.208	20.0003	51.0001	27.2365	1344.75	245.308	388.678	94.5871	19.8311	213.43	157.014	35.3646	131.013	1047.96	13.5396	6.94628	179.042	67.0795	25.3986	287.76	2258.22	103.415	1103.94	6.40003	448.285	35.3963	4247.95	456.184
185	Control	80	1	10.3708	9.87506	31.4234	304.769	17.8531	25.8951	123.531	26.276	35.204	31.7807	3.42057	199.83	113.644	118.192	47.2042	69.3967	13.0629	64.5536	298.225	28.1754	63.4045	54.0448	1580.83	239.184	225.692	86.9791	34.2694	293.18	170.032	66.1714	198.713	1554.84	10.8992	9.83651	141.357	58.2676	31.9574	340.166	2211.75	108.629	1146.58	8.24114	253.786	77.765	5322.99	329.09
186	Control	70	1	15.5936	12.5651	36.4239	333.635	17.8919	18.2596	69.0631	16.0875	30.248	15.1932	2.71852	93.8212	80.3705	127.542	34.2566	52.0849	4.90195	54.975	183.497	15.7679	66.1035	29.6186	943.273	183.428	287.711	80.6761	18.2179	186.186	172.328	45.1941	133.451	823.866	8.93398	3.85081	157.951	38.015	16.4977	187.982	1237.42	74.3928	780.676	6.36291	227.991	58.756	3216.09	332.095
187	Control	69	1	9.99177	8.66539	32.6511	374.484	9.17416	17.0319	59.6232	10.2668	16.8243	15.0042	2.62017	93.1685	65.5853	94.2657	32.2861	45.9168	4.86473	40.1043	263.701	27.2387	52.3751	33.8851	1199.91	161.716	201.384	56.0597	27.8188	287.817	151.228	31.8927	140.299	1241.81	6.7806	9.58646	115.338	57.0146	23.2405	257.652	1602.44	108.386	1163.29	5.65864	180.484	39.081	5051.36	284.364
188	Control	75	1	8.66404	7.28922	28.3159	268.762	6.31061	9.13755	49.0194	9.98242	23.7978	11.525	2.15747	74.1178	36.3007	98.3646	13.0201	16.3478	8.36948	29.8691	97.4896	8.99089	45.0681	12.4474	692.966	82.1941	205.598	93.3095	7.17984	82.9749	140.384	13.4457	58.2663	562.686	4.72806	6.86233	89.7046	38.7195	14.779	167.548	1397.38	35.866	446.884	4.99385	272.742	14.8721	2141.77	216.065
189	Control	69	1	15.7023	11.6045	31.1415	356.306	19.1012	17.0129	78.0225	24.2396	15.7914	16.8405	1.71296	107.249	86.3192	54.9478	29.7102	50.7889	12.5381	68.3525	148.239	13.6517	28.0711	28.1292	827.446	166.875	230.65	45.7338	15.6029	131.559	81.3911	49.4337	107.816	793.738	9.29188	5.30749	132.669	57.6999	19.5121	195.882	1469.2	46.8953	480.099	4.47875	244.917	58.6539	3044.07	298.762
190	Control	72	0	12.5168	7.36327	22.1951	268.906	5.67396	4.7935	36.2452	11.5878	27.9138	8.37803	1.80327	68.3684	111.514	253.536	34.6436	40.3355	4.51574	36.3969	207.86	18.6733	62.3473	15.0408	1230.41	340.173	394.27	84.049	12.3475	125.769	388.707	25.1477	127.031	464.809	9.02088	5.8911	82.9411	91.7825	10.4782	114.101	1001.01	130.96	1360.76	6.53498	176.032	15.6884	3146.44	380.356
191	Control	75	0	12.554	10.0037	28.3106	334.196	30.2025	36.5472	195.784	43.3001	29.952	49.4755	2.07628	269.633	162.218	102.771	59.9844	59.9988	10.9203	66.6198	384.918	38.082	36.245	35.8528	1884.89	271.309	270.439	55.6983	26.725	240.448	132.344	49.4718	174.928	1176.67	9.07502	4.96456	118.123	53.4015	31.0283	342.672	2131.09	112.195	1204.98	4.95824	195.153	36.5391	5117.92	323.196
192	Control	68	1	15.3941	13.7519	39.902	371.255	21.9713	31.7999	132.32	17.7781	19.0749	24.1711	1.3874	121.13	56.9773	68.28	32.6927	29.6851	5.57092	37.8589	192.439	18.9322	28.0568	22.3064	1037.11	127.258	307.308	42.8512	16.616	151.069	84.7541	57.088	98.8366	710.573	5.93032	4.716	136.645	44.6932	19.1509	180.751	1278.43	68.0841	708.897	4.02318	244.069	45.8849	2938.13	287.336
193	Control	72	1	13.6663	8.62646	33.0462	345.238	29.4329	27.3025	126.239	40.9964	88.5362	30.8902	10.1963	161.042	167.933	332.15	51.9379	101.624	11.3615	89.6921	309.817	31.8418	139.307	48.7275	1549.57	371.095	334.221	182.359	34.0571	291.934	344.867	68.1384	180.402	1219.09	10.8473	18.7653	145.651	64.9921	32.0489	310.539	2367.54	113.644	1254.53	7.09206	310.056	75.1329	4154	306.059
194	Control	75	1	12.1232	9.20436	28.2611	269.195	22.6243	18.4721	129.258	25.2172	44.682	19.6576	4.13635	164.508	102.895	161.013	39.1646	73.553	6.46395	60.0654	192.835	17.75	78.7022	42.2555	1582.39	267.024	461.696	112.068	20.3275	211.793	208.532	41.3106	183.69	1683.43	12.3493	11.9375	265.233	54.5009	19.6456	219.533	2251.19	81.6944	863.295	9.20098	506.149	53.8496	6297.4	683.852
195	Control	79	1	3.35014	4.64448	16.8858	205.003	2.84402	7.86915	33.0535	5.37507	21.7834	11.7866	2.08809	68.0252	32.898	98.4331	21.5698	21.5446	3.8695	11.4908	152.294	12.8876	46.1828	20.4683	861.621	98.5511	164.418	42.862	14.3856	146.213	141.249	23.943	93.5022	754.705	4.06416	3.52816	94.0252	34.3427	10.8867	111.44	741.355	82.5596	789.445	4.36139	40.5572	24.8038	3672.76	241.648
196	Control	58	1	29.9925	12.7598	44.9439	366.241	80.5818	61.7636	273.552	76.8667	143.044	55.0973	11.6137	287.328	312.924	397.551	83.9945	234.899	17.2924	168.199	483.611	48.0503	209.84	81.8431	2252.12	735.407	346.712	224.029	57.9796	558.246	424.056	92.1431	257.653	1858.31	33.6564	8.66332	172.134	80.032	44.9789	469.829	2751.4	199.305	2068.27	13.8478	299.235	100.099	4823.05	305.223
197	Control	63	1	17.8452	13.1135	41.3407	515.597	33.442	33.1858	234.195	36.4404	191.546	33.6194	15.0142	282.37	160.515	579.859	57.452	86.655	21.9954	94.3357	385.463	35.7064	213.367	38.5227	2367.18	330.886	603.254	375.515	33.586	340.625	532.305	109.364	158.798	1197.7	12.5738	11.8713	186.119	63.0861	35.2604	380.285	3828.02	146.151	1524.93	14.1354	690.534	88.5185	3180.75	359.139
198	Control	80	1	3.61469	3.34594	17.8567	174.928	4.83402	7.716	48.6586	8.6129	83.9363	13.2684	13.4073	96.0429	45.7164	300.391	15.8611	33.6622	5.58495	19.7089	141.103	13.857	163.895	19.4083	854.229	128.838	188.573	149.191	15.8493	172.361	371.07	11.1639	68.4512	865.644	5.72672	6.98846	118.113	64.3509	12.0409	133.741	1056.04	57.5133	634.873	14.7071	165.582	14.331	3042	262.991
199	Control	68	0	15.7636	11.2843	47.2229	429.033	15.3558	18.8254	127.738	24.4568	93.2299	27.2238	8.75621	138.868	83.6355	318.119	31.1153	57.2785	14.1676	58.2348	234.605	21.1624	165.108	31.3523	1399.64	203.767	320.63	233.814	23.641	251.617	380.487	31.0553	123.129	1287.51	10.8109	13.169	186.921	68.6753	23.3503	266.182	1953.84	98.0127	1004.57	12.2338	319.123	40.5877	4100.04	369.899
200	Control	63	1	11.4414	9.52275	30.3267	357.305	15.1293	21.1569	142.549	28.3928	35.0763	33.6879	3.1985	224.066	124.254	130.492	41.7815	72.7542	14.928	63.5174	302.2	28.3961	65.7389	41.6135	1654.66	275.019	258.702	86.5331	30.955	280.97	186.897	32.7755	177.728	1305.04	12.2567	3.85689	130.387	73.9551	31.3052	334.826	2504.74	121.529	1267.6	8.1827	89.9301	35.651	4420.39	299.439
201	Control	54	1	13.3646	9.51864	38.8119	342.856	22.9041	27.3628	137.536	24.5007	68.6673	26.1342	12.5842	199.741	121.407	334.791	50.3471	63.8361	16.5054	60.0439	311.843	31.0236	131.366	41.3045	2082.65	231.635	537.399	172.59	29.5195	287.873	303.798	51.0824	145.41	1498.19	14.6745	17.6044	255.844	81.2802	23.14	276.601	2247.88	115.454	1146.72	15.2833	496.668	50.8279	5194.1	549.665
202	Control	53	1	13.0207	7.04391	28.9812	224.341	6.85793	9.27244	36.8358	10.7809	49.8124	13.3965	6.62928	95.6002	114.064	299.005	39.832	73.3994	7.21675	53.8547	261.474	24.806	120.699	34.6352	1522.46	368.294	404.47	130.586	22.7879	255.519	359.227	23.6795	155.059	1044.58	11.7002	10.0023	130.661	83.616	18.8643	192.314	1515.86	132.049	1446.71	7.99627	259.371	20.272	4069.68	368.999
203	Control	68	1	10.6873	11.6253	27.9277	376.173	12.8212	16.725	68.6727	13.0597	24.626	14.8911	2.65774	103.752	75.2258	127.809	37.7215	49.7944	7.52797	37.5637	192.847	19.2825	59.7998	34.2307	1268.27	210.186	337.316	75.8028	21.5846	190.839	161.539	39.3205	141.631	1050.83	6.99992	5.00166	139.685	63.9994	17.8152	190.874	1594.34	83.0704	906.689	5.45313	278.168	39.8903	3877.9	365.102
204	Control	72	0	28.6028	17.6417	45.4327	428.488	54.2355	35.1856	203.033	72.9128	164.647	38.6975	15.4598	217.18	220.203	417.699	65.2889	137.019	38.2167	242.337	261.717	25.3109	246.817	69.0228	1386.31	397.888	515.182	447.931	28.3968	264.042	467.004	97.7587	213.37	1557.26	23.3175	10.7201	368.33	72.3072	45.9573	490.755	3570.03	85.7263	883.8	19.6783	1107.64	131.432	4682.61	644.839
205	Control	52	1	14.1365	9.30139	29.1166	267.703	13.5461	14.5113	81.2365	21.8618	26.9243	19.9212	2.63702	104.758	110.456	95.3061	30.4185	58.9505	10.0755	65.5832	224.306	19.9142	40.4273	29.3906	1133.17	230.273	267.895	61.5708	17.0627	179.123	120.391	57.7861	119.591	980.86	8.84848	5.5438	148.859	59.6372	22.4187	234.275	1476.7	77.5375	782.747	4.18409	223.205	55.6197	3828.32	326.488
206	Control	72	1	13.5635	10.5286	30.3997	304.421	15.1385	12.3901	83.8826	22.5381	32.7422	15.9043	5.36847	123.081	92.9519	114.115	34.9265	61.4892	25.28	96.4952	159.149	16.0904	66.583	33.97	985.9	194.605	184.997	131.974	17.8889	167.622	171.531	55.7916	126.373	1014.34	11.5374	11.0012	104.259	27.7749	24.4077	268.213	2168.34	55.6053	575.268	8.66354	289.138	62.6596	3833.94	287.903
207	Control	63	1	11.189	7.07815	25.476	227.691	12.1786	12.9093	69.5072	21.2458	43.5833	19.4231	4.78533	96.3584	78.016	143.552	20.1515	58.7717	7.80189	71.8607	166.37	15.5073	89.0245	27.3418	748.758	180.771	160.484	138.368	17.839	195.398	174.287	11.9665	86.8358	834.665	9.07384	9.81258	111.553	35.2205	25.5734	255.846	1485.41	65.757	692.034	6.99113	111.521	14.7866	2802.24	204.03
208	Control	68	0	10.4744	7.3654	23.1305	198.263	6.95648	8.27449	56.3245	18.8933	45.4309	16.436	4.18792	102.618	107.358	217.449	41.0928	64.0633	1.28566	42.7805	237.157	22.4566	99.011	36.7625	1254.59	283.396	268.618	103.048	21.4226	231.477	283.894	36.349	182.23	1242.31	12.8597	7.82706	144.878	83.662	17.5147	192.833	1247.78	103.137	1138.5	9.21326	169.097	43.9058	5197.28	387.695
209	Control	57	1	15.9466	10.1677	44.8033	500.845	12.2492	19.3171	99.2518	18.8926	62.7718	26.8533	5.3555	125.957	90.9753	256.217	23.2798	38.3442	11.3453	64.2456	275.979	24.5941	84.5117	11.0115	1009.37	198.119	256.74	176.58	11.1343	211.985	261.509	20.3242	45.6235	271.622	6.72506	3.1065	54.2106	91.77	29.2858	323.253	2374.76	120.483	1272.79	5.84432	341.591	14.16	698.335	112.995
210	Control	75	1	17.4433	10.8451	48.823	352.572	20.0995	26.7908	113.441	30.0216	45.0925	36.6279	3.01477	204.561	148.206	186.803	59.8787	81.4627	18.1743	81.4501	423.761	37.9399	82.3561	54.653	2294.77	380.754	421.605	110.222	34.2693	327.765	268.185	66.1202	275.967	1974.3	14.5946	4.9574	227.862	59.0575	36.5702	396.975	2396.29	149.259	1565.24	8.87911	361.998	59.3076	7861	716.16
211	Control	44	0	13.465	10.8264	37.2201	317.312	16.1409	21.724	100.84	25.2756	56.6245	30.9774	5.79739	164.364	123.783	183.388	47.4903	78.5254	3.19765	74.5999	278.383	26.9167	99.0677	49.7939	1331.04	297.667	208.306	130.971	31.7755	301.386	222.604	46.1006	184.464	1199.63	12.3294	10.4889	106.281	61.8623	31.022	343.993	2227.21	109.894	1193.41	8.17272	201.705	52.8601	3803.07	217.713
212	Control	77	1	24.8848	13.1684	43.7407	517.684	47.7479	38.5351	227.731	46.3633	137.074	32.587	9.79601	215.604	151.394	388.787	36.6045	73.7569	16.4143	129.323	247.519	22.6349	143.492	24.8343	1409.3	307.232	296.332	349.79	21.4704	196.042	429.932	21.4176	112.676	792.936	12.3651	3.20722	108.349	42.2673	36.4293	400.471	3120.65	94.3339	989.694	11.6293	518.697	19.1577	2854.01	245.678
213	Control	63	1	17.114	12.9384	31.9546	272.588	25.701	21.9545	171.117	30.9739	64.4267	22.3303	7.49186	207.179	130.713	217.82	67.8197	104.367	35.2349	107.958	255.717	23.9677	121.353	71.193	1760.6	330.382	578.083	169.708	26.3309	301.67	251.587	151.073	224.377	1696.71	19.0616	9.28039	304.448	61.9245	30.8499	334.047	2765.94	96.63	994.027	11.7859	655.222	172.821	4901.13	651.747
214	Control	44	0	19.9893	15.5814	37.6848	413.772	19.3715	18.2521	128.299	25.7608	71.0963	21.603	5.95179	178.896	108.369	296.373	52.7661	64.5368	9.43541	69.7218	219.351	19.6358	131.824	47.3355	1753.26	294.555	446.478	219.717	20.7656	203.395	405.825	17.1823	218.077	1282.93	10.5976	8.88566	199.625	41.7462	21.4825	242.474	2526.69	103.72	1056.73	8.94401	524.023	14.4999	4864.12	490.653
215	Control	49	1	6.42707	6.07313	26.6514	326.247	7.53305	13.1779	73.661	17.5231	67.4601	25.6788	7.29885	151.555	95.7245	213.375	33.8898	51.7464	7.43872	37.7381	295.528	27.8124	89.6263	32.3768	1596.27	204.715	312.829	108.438	28.2313	295.152	221.546	18.8803	115.88	1229.83	5.89709	12.8554	135.026	107.081	22.8985	242.02	1632.8	100.893	1123.92	5.94025	173.941	19.4995	4042	322.539
216	Control	63	1	25.4026	11.3215	27.1819	356.905	21.5782	11.9587	102.284	34.6837	300.342	18.8796	30.7169	170.154	255.483	1438.17	75.8902	107.064	11.3021	91.9525	398.15	37.491	412.149	50.7446	3007.86	444.368	570.82	620.65	25.3891	255.612	994.14	60.9036	211.874	1748.8	11.47	16.9399	144.663	74.0076	22.6657	254.039	2504.22	109.828	1145.05	15.8578	303.555	41.087	6134.21	381.767
217	Control	62	1	11.3057	6.81169	22.1419	209.422	26.2186	19.8315	89.2567	35.0343	90.2067	23.4548	9.94964	124.805	154.522	317.32	43.1584	80.9	5.43923	53.491	210.837	19.9851	119.582	34.0329	1127.62	335.079	225.864	115.613	16.5446	167.625	326.566	28.5449	169.285	960.285	9.87255	7.24992	113.802	48.6108	13.1457	152.819	1033.07	77.7191	828.037	6.82683	185.256	30.5727	4452.1	359.413
218	Control	68	0	15.2953	11.3947	43.3633	391.593	19.3257	27.2782	136.725	24.8096	64.8768	31.906	4.93462	203.052	123.479	252.108	53.5064	78.5633	19.4147	55.8504	368.523	35.8786	108.812	47.858	2205.02	299.724	633.201	118.74	30.9346	313.921	264.713	73.5883	184.293	1549.41	12.1223	9.42292	274.631	144.575	23.1429	261.502	2165.26	133.367	1490.11	8.3812	447.199	72.5804	4728.31	511.401
219	Control	58	1	14.3689	10.6612	30.9964	335.44	23.1616	20.2714	109.73	30.2749	58.0359	23.6303	5.52587	148.922	137.101	201.127	48.4645	79.9413	15.3598	86.7743	207.912	21.0895	100.565	48.0904	1404.45	379.982	374.133	151.377	18.8576	198.302	290.948	64.9414	222.072	1344.52	11.685	3.18873	236.558	44.6173	24.2717	257.588	2208.14	97.4916	1015.21	7.75396	492.071	81.4475	5809.74	621.418
220	Control	68	0	17.6734	14.2505	43.6407	365.987	27.863	30.6718	181.554	31.4954	43.5623	32.0045	5.14197	220.893	142.577	182.528	69.5282	82.9869	15.0138	89.6573	366.296	34.2478	87.4198	63.1442	2299.6	298.499	672.792	126.368	34.3646	345.846	212.82	99.4662	229.882	1694.44	11.4427	28.6018	266.289	94.951	35.6653	397.053	3171.36	128.312	1280.73	7.34958	609.817	84.2652	5596.97	686.245
221	Control	72	0	8.69051	9.32526	30.2837	256.654	15.7545	19.4671	89.4176	13.874	27.1782	17.6954	3.79642	125.807	54.2176	92.6617	21.9894	36.1195	38.9232	51.7285	137.206	11.6294	52.8284	23.7298	976.43	129.535	244.95	112.051	16.0365	153.645	106.388	21.0168	81.0538	1013.38	3.88778	11.2667	143.685	31.0535	23.471	266.223	2163.92	49.5063	526.469	3.33652	540.297	23.3705	3182.52	318.2
222	Control	70	1	10.2997	7.25507	22.9074	243.275	12.6047	12.8853	59.1762	16.523	51.346	14.9525	3.57711	94.704	96.706	174.784	24.7821	52.7689	7.26297	56.6488	195.964	18.5274	82.268	26.8789	906.731	224.876	218.82	109.464	17.8917	189.825	249.824	18.5226	126.64	948.62	11.1676	6.03994	119.148	40.8573	20.52	221.448	1277.43	85.9211	914.813	9.01519	99.9437	24.4424	4246.75	333.252
223	Control	70	1	9.24548	8.2963	22.8161	256.731	11.923	16.0212	80.4315	21.7462	41.2493	23.0854	3.48652	111.257	92.7294	122.522	31.1007	52.6608	5.67535	49.362	189.64	18.3243	56.7982	30.4124	975.016	201.024	200.346	80.9789	16.9724	178.381	167.703	35.3627	131.524	886.993	6.44182	7.73268	94.1645	55.4863	20.0583	210.064	1526.97	71.1804	753.05	4.80227	159.825	42.0911	3953.75	291.395
224	Control	75	0	10.6267	10.3181	27.8285	421.219	17.7024	19.6289	177.94	24.3708	192.361	24.1222	20.7542	208.575	86.9061	540.339	41.394	45.1935	20.6961	72.8946	218.916	21.0163	198.302	31.4724	1582.32	166.399	401.755	430.076	19.812	182.506	463.983	15.7036	116.407	1089.63	6.86756	10.5288	171.176	33.2327	26.1624	273.145	2645.53	62.4386	686.442	14.5119	553.883	12.0066	4006.52	417.325
225	Control	62	1	23.5742	15.3004	47.843	356.292	28.3485	27.6389	114.843	39.5	51.3134	32.4261	3.82814	169.113	192.749	184.464	66.75	90.5906	17.4688	102.536	355.318	34.33	63.8699	40.1048	1605.93	423.375	470.437	92.2656	25.3185	246.603	222.328	103.882	185.615	838.831	11.2657	7.41097	167.118	78.4678	29.3428	297.117	1876.7	131.046	1337.14	5.28359	394.818	79.4578	3441.41	441.849
226	Control	72	1	18.5856	16.9125	36.4913	317.231	27.4495	29.4117	152.036	34.1581	54.5025	30.8181	5.34377	143.513	143.104	177.612	56.9586	79.7261	15.5438	81.0205	333.235	33.9779	70.0623	45.1001	1597.97	287.441	343.384	114.584	30.9412	287.326	166.533	92.1701	165.607	1125.98	6.67716	16.6667	139.545	55.9373	28.5773	314.541	1802.23	110.584	1187.04	3.62995	326.591	69.2313	3484.88	312.276
227	Control	65	1	9.58789	8.01376	30.9156	308.375	11.1346	16.5057	95.4781	23.405	34.5061	28.3973	3.00335	144.687	110.685	149.796	36.4313	45.4474	7.64193	46.5604	266.156	24.9424	58.4971	26.401	1312.59	235.537	411.998	71.8982	21.6553	188.908	201.488	52.6281	140.669	957.463	9.01164	6.5988	186.045	78.0207	19.4708	221.629	1437.11	102.359	1059.21	5.74698	323.103	49.4826	4969.25	503.979
228	Control	62	0	15.4534	12.9694	50.4645	530.099	28.1957	41.1023	212.608	31.431	142.872	42.1807	10.339	202.374	131.185	497.37	55.7051	86.7646	16.4452	85.3485	434.168	45.0852	238.651	61.0509	2046.56	344.256	321.626	373.149	46.1553	433.468	635.456	78.0666	234.201	1876.01	13.5892	7.78713	178.645	49.3339	43.5504	483.153	3694.63	178.538	1893.38	18.946	385.704	85.4998	6687.81	419.533
229	Control	63	0	12.4438	9.72094	28.2144	313.421	8.67788	9.43309	33.9425	11.9451	28.8615	10.1813	4.11276	54.8178	54.2086	103.268	20.36	38.0612	17.3409	56.7061	107.653	10.7238	55.7523	21.4281	578.953	133.646	242.774	101.559	12.2579	113.603	139.514	14.7836	79.1152	591.284	5.80611	6.0124	164.534	33.6974	18.3939	188.011	1324.72	42.5355	459.052	4.91936	387.895	19.9706	2365.19	317.584
230	Control	72	0	7.92901	8.32996	22.7494	300.944	7.85703	9.51758	69.9021	13.5396	44.2876	14.2269	4.44328	110.341	54.8221	131.307	24.7869	29.2027	8.67594	35.8791	106.204	9.98051	60.2698	22.8574	900.551	114.163	261.369	98.8722	8.32125	94.5609	162.53	26.7382	95.275	875.444	4.43676	11.5204	158.204	39.1447	14.6548	144.798	1440.42	40.4102	430.821	4.84336	339.638	27.6785	3792.59	426.824
231	Control	63	1	25.0821	17.7835	40.5018	516.654	40.4781	30.4281	260.689	60.0209	170.807	40.5475	12.06	242.584	236.993	616.748	77.8929	122.71	23.0501	151.395	450.966	44.5599	235.326	47.1602	2139.08	432.551	431.08	409.594	43.1329	384.697	540.064	160.772	161.631	1000.51	13.117	9.03269	124.315	97.4842	41.1475	443.714	3582.81	143.321	1547.75	13.7793	522.471	113.973	2542.37	205.509
232	Control	79	1	20.8379	12.6589	34.54	463.746	27.3636	27.683	167.5	35.7185	54.6563	30.7662	4.8445	169.184	162.176	261.853	57.7057	107.234	18.1911	137.181	302.265	27.707	132.556	62.3022	2179.85	474.132	486.278	204.3	29.3676	300.955	361.481	162.358	285.8	2043.46	17.0491	8.01206	262.716	86.8889	37.5315	424.965	3455.44	153.163	1598.99	12.3537	556.43	157.596	7753.25	616.845
233	Control	63	0	13.7127	10.0815	36.9245	203.334	10.7961	21.8241	81.5619	10.6905	34.8974	16.7654	4.09737	117.196	72.446	119.153	37.4749	68.0216	15.4975	58.0242	215.773	18.9057	67.7607	47.1773	1455.27	213.59	314.511	81.3849	28.6217	276.548	154.993	63.089	163.127	1528.84	12.3141	7.49224	228.27	94.6326	27.5208	285.584	1757.4	90.3869	927.877	6.84256	252.947	73.6942	4385.92	390.922
234	Control	52	1	13.7368	12.5285	36.1256	346.044	31.404	42.0312	201.317	42.2192	63.5107	54.9945	3.64059	262.225	172.327	162.492	60.0792	73.8543	23.9201	103.101	495.818	50.5351	60.3485	48.8343	1807.6	294.258	206.615	115.007	36.1146	350.745	203.606	88.5001	212.883	1375.19	11.8888	4.18897	94.9255	41.5316	58.0717	570.929	2795.03	142.923	1439.8	7.1231	229.775	69.8077	5300.22	283.318
235	Control	75	1	7.30571	6.35613	28.1272	275.398	5.69849	13.5832	60.8819	8.08422	12.0608	17.5077	1.53549	100.919	73.0709	78.7036	36.7724	53.5514	12.2754	54.679	337.849	32.2846	46.6283	39.8769	1817.23	260.824	120.63	69.8104	39.2324	375.141	171.632	14.5454	208.641	1791.16	9.66952	11.0453	77.1277	49.1332	39.8947	442.817	2618.13	175.811	1864.57	5.51832	142.554	16.2033	7192.56	186.926
236	Control	68	1	12.0074	11.2233	31.9552	353.869	19.551	19.9978	129.257	29.025	69.777	25.021	10.0081	152.992	102.854	241.824	39.4259	67.3496	18.9646	94.9721	207.001	20.5735	120.891	44.6504	1384.47	236.774	426.6	249.136	23.1882	199.037	273.804	58.2603	167.749	1384.43	14.6128	9.12006	219.358	62.7214	35.8216	352.703	3193.84	72.7572	731.387	12.3396	618.775	66.4394	4805.76	520.278
237	Control	62	1	20.0586	15.0369	29.2005	287.923	22.5944	20.4024	102.643	33.3017	43.6998	25.0156	3.48194	111.256	131.571	151.71	62.3339	90.3151	16.899	95.7101	233.591	22.7494	76.3921	68.8782	1255.93	345.498	306.086	114.87	27.6131	254.03	196.575	126.502	279.555	1293.82	16.9668	6.29809	204.786	38.5819	26.4341	292.953	1850.65	104.306	1123.35	7.5149	264.998	142.176	4399.65	394.653
238	Control	68	1	26.1666	14.3226	54.1614	399.786	31.453	35.1615	183.51	76.3528	79.0481	67.8571	7.85376	289.862	342.422	261.592	94.115	153.73	11.9901	171.723	705.827	68.1461	107.174	69.8387	2425.42	636.869	252.913	142.232	56.5276	519.756	301.515	147.539	300.352	1617.19	23.0626	23.6972	115.318	59.0833	56.7066	610.541	2776.63	220.698	2303.05	8.30271	204.097	119.473	5659.04	269.058
239	Control	72	0	9.59599	7.09944	37.942	331.993	9.43349	17.6139	75.6503	9.01241	24.1788	15.797	2.80719	113.188	47.1955	106.66	18.4976	30.4103	8.79624	23.9394	177.021	15.8309	53.2639	20.5829	1254.49	130.72	364.705	60.3709	19.3576	186.831	149.662	22.3772	79.2665	1115.52	7.2459	11.7276	171.2	114.068	13.9863	155.481	1323.83	81.0108	850.878	5.4226	196.423	27.1235	3670.9	331.36
240	Control	61	1	9.1324	8.0116	33.0422	313.398	16.3508	24.8635	102.79	25.6834	74.2034	32.4368	7.02852	138.29	87.3241	197.97	26.2363	53.7473	16.9782	87.1027	221.003	21.7333	102.31	30.6364	987.122	203.043	155.929	238.28	24.4811	232.925	257.161	36.0256	128.664	1086.57	8.12059	4.99719	121.824	35.6035	42.2823	452.439	2607.5	91.7341	944.865	8.84822	248.93	45.022	4469.12	232.365
241	Control	72	0	24.2846	23.7156	51.461	565.469	19.4255	22.1316	94.0112	24.8894	55.3458	24.5509	5.49225	151.291	140.992	208.975	66.8605	89.914	22.3669	81.9725	278.409	30.2413	96.8268	57.8001	1558.91	319.511	675.917	146.89	29.0291	269.085	230.404	98.0246	206.279	1056.26	14.9715	6.22099	400.26	98.19	27.6224	294.888	2171.73	108.017	1168.76	8.78585	412.49	94.8391	3097.41	508.087
242	Control	65	0	13.3075	9.11582	36.5519	328.205	12.5679	19.5508	120.26	18.8601	51.0836	22.7257	5.53216	139.923	89.8191	169.472	37.8993	54.7043	18.8014	80.1808	257.853	24.472	84.2672	42.466	1428.41	216.329	177.137	187.496	27.5217	252.904	220.019	41.0136	163.325	1381.07	7.64385	13.8327	106.522	46.9212	37.4688	418.88	2813.72	99.6196	1028.84	7.18492	245.269	45.6482	5594.96	234.073
243	Control	62	1	10.1164	11.2372	28.6357	397.279	9.71707	16.4592	86.7177	14.2079	19.6032	17.64	1.66243	154.954	87.9659	99.4646	48.831	49.7706	13.3349	42.5747	256.568	25.7897	46.8053	36.4722	1797.09	209.131	555.829	62.3119	20.1582	211.192	156.859	72.9788	168.543	1194.63	7.50526	5.02566	233.427	75.2913	21.8758	233.775	1916.39	102.381	1045.3	5.6583	368.627	62.2939	5174.89	705.308
244	Control	72	0	16.3311	15.6265	52.7163	477.559	23.9244	36.0334	138.019	29.4103	38.8474	38.7447	5.88879	164.004	143.963	181.965	58.888	92.2216	19.359	108.892	451.241	44.386	90.94	51.1678	1720.58	306.808	376.271	144.164	48.418	422.827	240.427	89.0769	195.514	1453.54	13.6025	9.3858	195.8	66.2767	52.15	521.6	2920.6	166.979	1728.17	10.6442	386.109	90.4197	5067.85	438.07
245	Control	75	1	14.4505	10.8065	29.0856	258.142	20.3782	18.6907	111.135	15.6773	15.7589	11.7008	1.29311	100.503	50.2857	52.4628	22.3671	32.2329	9.57252	36.0569	96.9886	8.41223	28.7078	21.5799	831.791	119.466	430.984	48.0987	8.51742	99.622	83.098	45.9866	89.2965	804.044	8.74872	4.74005	281.878	42.3545	11.8316	126.204	1331.99	43.1536	470.313	5.53072	605.02	53.7768	3200.22	648.907
246	Control	68	0	9.70169	7.30132	27.2325	233.33	13.4348	16.1408	65.4169	14.1839	20.9681	15.6055	3.04033	97.2539	63.2129	89.9003	24.8227	43.7139	9.25637	51.3366	136.682	12.5229	53.2263	27.4201	824.143	159.745	200.949	86.2868	15.2702	154.628	142.385	20.7183	109.673	839.766	7.76414	7.6772	109.374	58.9678	20.6981	210.806	1576.86	54.4047	605.877	5.65281	188.312	27.7098	3139.85	254.577
247	Control	72	1	13.5534	10.9165	38.9265	366.938	15.7288	23.1513	118.697	19.2512	30.5284	23.6611	2.20439	145.353	118.778	171.547	59	68.5437	6.97127	56.3438	397.312	36.2438	74.2066	54.8738	2306.28	314.514	431.881	95.1804	32.4968	319.985	242.61	70.1617	265.842	2000.24	10.1954	11.294	217.571	73.9576	28.4481	316.277	2150.25	151.712	1599.79	8.57	278.965	66.0114	7532.88	615.273
248	Control	72	1	13.5834	10.889	33.8779	297.03	14.2028	18.3992	117.674	22.3627	34.8364	24.4759	2.27733	146.425	96.13	119.291	48.2709	64.8032	18.3905	81.497	272.455	23.095	59.3261	49.2474	1410.63	249.297	252.332	114.459	27.0298	251.048	164.361	72.8841	192.187	1375.23	12.9876	4.77314	142.4	56.1626	35.4445	387.31	2326.56	99.7253	1063.96	7.23881	273.961	74.9358	5029.74	336.988
249	Control	62	1	12.5665	7.79709	28.8492	268.084	24.1768	26.4047	126.26	22.6116	66.0118	23.1	7.72386	150.542	94.7534	206.909	35.4426	63.2108	15.9424	78.6059	225.345	22.6388	92.6271	36.9239	1473.69	250.928	281.546	188.36	24.251	245.05	245.776	48.5702	158.474	1325.42	11.0613	23.7091	146.485	48.6534	30.6089	347.632	2531.55	106.183	1029.22	8.14859	346.341	61.2256	5022.19	357.274
250	Control	68	1	14.7727	13.4122	31.7747	297.084	13.2645	14.0107	50.756	15.1798	30.6565	12.584	3.44815	77.6589	97.5842	159.247	35.6733	65.4432	8.58819	63.3554	214.585	21.1566	77.9305	33.1017	952.112	268.623	258.202	109.488	21.5865	224.704	199.928	43.2893	127.202	760.951	10.1714	4.68965	95.1067	53.2534	18.7555	218.269	1497.71	96.4375	1013.16	6.21529	259.611	43.8855	2899.62	272.457
251	PD	68	0	26.6084	16.614	62.3147	414.762	25.0265	28.7757	160.437	33.7738	63.9358	33.8556	10.4397	216.922	184.348	280.903	67.1186	95.7242	15.9739	96.964	418.405	40.4237	121.973	50.5583	2031.68	386.301	367.149	170.732	35.9778	354.199	337.155	55.6474	200.185	1228.43	12.8518	16.2605	149.487	73.2112	38.1403	401.679	2723.37	148.636	1587.1	9.27913	320.77	48.8195	4202.81	347.901
252	PD	75	1	15.3939	8.49727	29.078	205.358	11.8624	11.5126	72.4202	20.0807	48.9946	16.4059	6.05815	108.227	91.5944	185.543	30.4473	74.261	17.4575	76.7887	139.971	13.1875	109.786	38.5984	930.804	258.112	208.223	187.108	17.5769	163.294	257.567	57.8698	146.385	1120.2	14.862	5.17883	140.384	24.7299	20.3475	232.826	2041.71	64.8086	676.469	12.5023	327.586	79.8812	3919.12	325.86
253	PD	72	1	9.16184	7.0679	18.9248	266.434	10.0105	10.4258	50.3396	10.7645	24.2906	9.76036	2.24904	68.3594	58.7961	102.781	27.0111	40.4951	7.22517	47.0304	128.594	11.5143	47.6904	28.6383	979.155	177.37	104.122	93.2647	13.4905	140.461	152.539	23.2057	127.008	965.654	7.32741	7.70302	58.8017	55.3622	17.284	187.682	1652.14	54.2657	624.605	4.31999	138.966	27.2996	3894.82	175.905
254	PD	72	0	15.4162	11.8505	40.5238	317.259	16.1549	20.9812	115.159	26.3871	30.0517	26.1888	3.4077	192.856	126.248	125.719	53.813	74.9991	16.4218	85.4171	285.924	26.8271	61.068	42.3421	1548.36	281.297	360.073	108.307	28.5518	284.082	170.595	44.6276	165.911	1057.44	9.87408	8.58057	127.93	79.1126	40.082	411.11	3011.57	117.014	1199.99	5.6956	357.598	48.3551	3307.15	305.029
255	PD	72	0	7.82974	7.04028	36.1185	282.78	10.199	20.7614	108.052	16.049	47.6396	28.8404	4.12957	147.923	57.2657	162.944	26.3416	41.2616	12.7166	49.4767	254.993	25.1799	83.296	28.2518	1124.4	147.135	173.59	139.408	27.0146	265.548	211.359	23.6668	110.805	1121.35	7.62861	7.4388	105.432	58.3878	36.3662	384.66	2058.39	104.159	1068.27	9.79551	222.601	31.0841	4347.07	255.396
256	PD	66	1	23.0538	14.7732	68.5939	507.077	31.0106	42.244	169.16	39.6265	58.6838	46.6886	5.44877	273.436	194.232	255.844	63.5304	133.641	19.6581	106.998	488.965	49.1115	127.443	59.4068	2309.39	515.95	385.122	170.767	51.7806	519.664	354.589	43.462	233.407	1645.87	23.3287	9.89508	164.42	88.6852	47.6531	496.129	3327.26	211.752	2303.03	11.4149	373.602	43.2279	4908.65	364.459
257	PD	70	1	11.0649	8.96194	43.8449	514.261	9.33219	19.6568	142.402	22.8829	35.1093	41.6455	3.7852	269.204	122.313	148.425	43.2918	46.7734	18.0129	65.4809	419.449	41.9332	64.0865	30.6184	2295.09	218.637	322.777	111.403	32.2674	290.466	199.559	21.2477	146.54	1520.87	9.07396	8.46686	126.139	80.3103	45.2526	486.004	3564.14	142.921	1496.93	6.98159	269.633	17.4325	5784.44	319.649
258	PD	54	1	19.1809	15.7598	53.2548	424.263	11.9835	18.2646	84.1383	25.294	93.2449	35.1307	8.59251	255.17	144.249	334.657	51.8002	85.1815	14.1824	110.445	395.233	39.9569	138.425	43.7937	1807.84	388.948	175.642	292.103	37.4843	353.47	404.558	14.819	205.05	1288.17	14.769	1.56524	89.7639	45.8757	58.246	658.468	4492.87	173.479	1793.95	13.7349	235.677	16.4326	4933.97	215.141
259	PD	68	0	14.7766	9.62122	23.9825	226.675	14.2892	10.763	54.1334	22.8373	46.8734	13.4439	5.16617	86.3445	107.597	185.632	31.2419	72.8221	7.14732	57.4807	139.148	12.3944	100.222	36.6235	862.282	267.334	196.357	116.483	16.3302	166.08	255.443	23.7563	145.586	914.244	11.3817	3.95578	109.648	47.4831	14.4234	164.769	1264.73	69.5113	751.371	8.68675	189.965	30.4464	3675.76	269.349
260	PD	52	1	13.355	9.73657	41.169	334.434	13.9844	16.9785	100.906	18.7736	100.95	22.4086	10.3433	118.796	82.7791	287.728	21.8296	38.7666	12.5718	69.8646	253.648	24.8771	154.045	24.5268	931.382	156.272	146.261	241.941	21.5425	204.381	398.342	16.8731	104.855	1017.37	8.50858	7.37851	83.3448	40.6586	36.8864	363.849	1656.67	82.3928	863.922	15.6879	188.064	19.6014	3989.56	214.851
261	PD	72	0	11.6797	9.81558	29.9833	306.494	9.31339	10.9917	63.4804	19.4112	36.54	19.3841	3.41768	130.227	126.626	224.036	46.4258	50.6526	10.2102	44.5622	278.705	27.5745	69.9726	31.9419	1510.59	310.531	276.035	74.5787	17.4286	176.424	277.955	82.0336	206.09	1037.71	11.2793	4.06139	104.937	63.4722	17.2319	172.586	1208.67	113.706	1202.66	8.09496	140.089	66.5348	5753.64	352.624
262	PD	72	0	11.3896	8.22414	34.6723	319.302	21.4149	28.1743	186.207	33.9725	88.4162	43.0519	8.40817	231.236	152.783	264.372	50.6602	91.5269	12.8735	73.5035	391.413	36.2691	128.278	48.5429	1701.01	350.304	214.24	152.548	40.3861	376.818	308.591	48.2384	197.023	1570.9	15.4555	7.00764	113.051	48.0198	35.2017	391.151	2506.02	160.433	1635.39	9.42869	234.763	55.5753	5691.43	249.101
263	PD	72	0	6.62624	7.40386	22.877	400.893	12.1247	22.9881	80.3103	11.5498	16.3655	21.443	1.82563	116.378	42.2108	56.4281	17.1546	24.8421	10.9471	33.636	138.108	12.2099	30.7291	22.0764	756.41	95.5102	34.6073	62.7229	12.8618	137.619	78.9867	9.60586	76.9985	682.822	3.90647	3.32128	31.3564	20.6487	24.2855	262.156	2006.37	55.3745	581.233	2.58394	115.111	10.5485	2330.38	68.3731
264	PD	79	1	20.278	13.4683	43.4769	351.009	19.6065	18.4003	144.052	31.2812	57.0819	25.5677	4.80581	177.068	134.39	178.708	66.2089	85.1593	16.4593	120.033	267.08	25.475	86.8359	60.6752	1691.11	296.881	275.767	164.295	25.6052	239.102	210.39	68.1162	226.064	1445.34	10.2675	8.20978	137.163	58.9664	34.4082	391.334	3146.43	89.5238	967.441	5.93856	352.131	65.6897	5043.62	297.305
265	PD	72	0	16.2723	13.272	37.3284	266.83	14.6538	19.6852	79.1336	18.3548	38.6502	21.7346	5.5202	141.394	103.008	138.784	51.2986	80.0222	13.8408	91.5417	241.372	23.1842	73.3639	52.6659	1483.42	243.85	303.068	138.719	29.5736	285.392	168.553	51.8006	176.778	1482.37	15.2239	12.2502	161.613	45.2654	35.9039	379.499	2769.9	92.8267	944.233	8.67617	346.25	59.7238	4689.03	339.688
266	PD	65	0	14.1482	11.6716	45.9003	407.38	24.9835	36.2339	156.512	28.6976	56.9815	36.9959	9.1118	198.222	128.116	228.998	56.7229	84.7652	18.2324	89.4599	414.189	38.8005	109.851	53.1352	2055.75	302.549	261.737	173.383	43.627	443.335	248.105	62.7869	204.415	1578.94	13.686	20.5903	111.598	47.9907	48.4582	493.05	3462.16	168.662	1716.08	8.25297	264.944	63.9109	4236.74	223.109
267	PD	52	1	19.457	15.6563	42.5359	451.236	18.7675	20.497	104.188	36.1079	71.9449	34.9715	5.20238	193.288	190.627	235.812	74.5465	128.378	9.74871	124.363	464.623	45.7065	128.541	75.8661	1869.72	462.246	205.616	175.714	58.1174	516.156	337.647	50.5778	279.967	1484.59	24.0202	3.07238	108.07	65.8679	50.5434	502.623	3269.83	200.309	2129.13	14.3209	109.178	55.7823	4041.23	224.281
268	PD	65	1	21.5665	10.9388	46.9795	365.534	28.452	33.4418	154.96	40.1569	73.0298	38.163	8.70956	187.102	146.85	269.785	40.8883	76.837	15.0715	95.5134	329.236	31.5524	115.592	32.6984	1603.44	288.511	271.23	177.097	29.1562	295.521	291.274	44.527	125.388	1121.63	11.235	10.3291	117.041	67.0401	35.0838	390.34	2316.53	122.206	1326.79	9.10414	249.838	40.0115	4203.02	265.777
269	PD	65	1	11.8151	8.73949	27.9069	319.299	24.6301	29.2702	156.495	35.0095	78.5734	38.7777	5.14046	201.776	154.676	209.218	53.1528	73.404	8.06967	93.2662	380.328	35.837	72.1898	41.096	1801.57	272.784	284.97	139.528	30.1352	288.312	192.695	34.8384	151.803	1276.06	7.02721	11.426	129.788	42.8359	41.2653	433.7	2451.05	104.496	1131.3	4.47659	315.634	30.2083	4591.72	302.178
270	PD	75	1	14.6426	9.71148	29.9118	286.821	9.83004	11.094	72.023	16.8313	83.4206	14.5591	8.43028	116.799	72.0254	272.802	21.4008	51.7192	11.2695	60.3423	129.026	11.0863	152.334	24.3168	873.545	191.368	296.429	265.551	11.8197	150.689	341.108	35.5526	90.0764	884.191	13.3759	2.59849	193.425	72.2122	18.7559	224.378	1807.2	66.0645	655.059	20.7087	349.377	45.3427	2904.72	319.201
271	PD	73	0	12.7037	8.347	27.7562	222.277	12.7414	12.3944	53.3073	22.043	29.4096	20.1421	4.1403	91.9145	105.709	100.165	26.247	79.6817	40.4134	117.806	197.609	16.7107	73.1069	37.8146	714.98	225.068	111.516	128.978	23.4047	237.436	145.531	21.6784	120.127	1008.39	9.81735	7.20742	78.6657	28.0735	46.7192	498.263	2227.79	55.5857	650.67	4.87154	188.249	34.0417	2892.74	148.043
272	PD	68	0	15.5489	10.7173	39.3183	320.565	14.4078	15.855	73.6479	25.7747	30.3228	25.4076	4.82104	109.099	123.323	123.229	41.1055	91.7941	30.5779	112.212	304.754	29.6792	72.7689	53.1408	1272.63	296.412	246.713	122.111	34.5105	355.269	163.507	43.272	195.506	1429.87	14.5379	13.2545	158.329	52.5623	46.9172	506.695	2592.13	110.139	1229.53	6.76333	330.047	57.0568	4703.18	307
273	PD	72	0	11.2172	7.74162	39.6042	377.763	11.3295	19.8252	43.285	11.6798	59.0729	18.7641	6.07022	76.8459	66.4785	315.681	21.8393	33.0189	6.93015	36.2296	250.051	22.6538	118.828	19.1507	1001.66	242.028	161.57	166.325	20.5011	208.015	425.659	24.0258	122.415	686.87	7.26255	4.11197	59.2905	46.3607	19.3378	227.133	1301.62	137.957	1521.81	7.5969	147.395	18.4825	3672.75	213.023
274	PD	79	1	7.40078	5.54623	33.6415	261.309	6.61871	14.1929	67.7251	11.5099	54.4457	19.1857	3.40996	111.549	47.8571	171.667	16.1609	25.0362	5.32658	27.3102	161.825	15.1834	70.6182	13.9906	893.251	138.71	315.987	119.212	13.8579	143.475	225.655	24.6761	78.1647	766.867	7.97997	2.61175	159.584	41.0251	16.951	180.533	1268.61	81.0714	852.368	10.2705	304.677	27.6178	3809.42	426.095
275	PD	55	0	15.861	11.563	49.0959	432.309	14.7677	17.6229	143.164	26.4022	71.9734	29.7827	7.01496	233.166	167.355	382.161	63.6389	66.0726	11.4729	59.8046	423.429	42.2136	114.178	39.6214	2772.4	383.682	458.723	154.266	25.7341	271.361	424.704	31.8211	206.436	1382.26	12.4788	19.0288	156.359	97.926	26.4793	283.226	2448.01	164.812	1723.15	11.2245	313.267	24.0065	6229.56	458.73
276	PD	65	1	21.6209	17.6498	45.8675	414.95	17.0797	16.079	82.8623	19.6112	28.2821	15.8201	2.6249	101.07	118.995	167.105	51.4273	68.7945	11.1799	70.0199	251.832	22.136	62.295	40.2149	1401.91	267.278	352.508	89.0525	21.5757	205.751	190.724	79.851	173.718	1008.14	14.711	15.9733	176.654	79.8534	20.2321	241.933	1861.14	94.07	1041.95	7.73978	373.69	82.4979	3716.35	392.805
277	PD	83	1	23.4355	19.0779	35.7212	454.944	24.4358	19.4018	93.6292	38.2259	67.6874	27.617	11.5958	126.433	157.666	269.837	57.7961	114.591	20.3864	131.45	289.895	25.594	138.042	65.8212	1418.36	417.502	279.511	191.503	33.6981	301.053	313.504	145.492	259.558	1416.18	27.0192	11.3862	177.777	75.273	34.2053	362.925	2385.81	118.512	1259.33	16.0325	278.415	177.915	4589.56	340.95
278	PD	78	0	19.2668	13.2365	42.7619	350.777	18.2801	17.3577	88.7387	32.0669	62.197	26.5782	8.5041	139.185	155.302	230.306	44.8492	123.209	9.03532	95.4612	260.423	24.8362	140.84	54.19	1325.65	404.724	349.804	166.876	34.958	353.068	304.071	31.3841	178.073	1337.89	25.6341	15.2999	211.905	61.2551	29.1537	333.017	2175.12	128.784	1324.72	16.3636	323.463	43.543	3907.07	377.051
279	PD	44	1	9.4525	7.49998	26.6937	315.067	18.7208	25.3218	126.128	24.153	23.9234	27.7303	2.63805	168.621	97.0213	87.5425	37.7021	54.5812	10.1668	54.667	266.696	25.6911	39.7875	35.763	1586.07	204.584	289.008	62.7795	25.3365	243.437	122.008	30.2976	140.928	1192.98	7.00885	11.754	145.76	76.7265	28.7344	299.163	2048.27	99.8019	1043.7	3.87676	232.761	30.5519	4350.63	306.199
280	PD	72	1	8.41139	5.97147	37.0169	363.29	6.08519	13.5685	94.0195	6.95141	33.5009	13.2682	3.60163	130.855	24.5051	90.2027	11.0267	15.14	27.5074	27.9496	88.9633	9.31135	40.959	10.3214	831.787	52.447	216.392	108.017	8.77237	88.6242	99.2208	18.0324	37.9053	705.509	2.69115	3.5639	113.106	52.8253	18.7106	208.527	2400.73	32.1301	329.095	3.66419	324.421	19.905	2322.73	232.124
281	PD	65	0	9.52263	11.1178	28.815	439.616	20.576	31.0966	97.4553	13.6026	19.3876	18.0159	2.34829	113.998	53.6539	80.7107	24.8031	35.0375	9.38277	39.7185	147.876	13.2062	44.8838	28.4608	968.409	135.836	181.176	69.4291	15.682	149.922	111.796	32.9071	101.819	930.43	7.05008	4.95933	111.14	28.4797	16.8391	192.216	1532.02	52.4816	561.965	4.52754	227.871	35.7509	3083.8	231.376
282	PD	57	1	15.269	9.61064	18.8436	226.672	19.8578	14.2406	115.303	27.1869	38.2924	17.4662	3.4746	159.458	127.73	118.087	45.3739	109.9	4.6439	93.7119	176.085	16.9971	76.7933	63.3175	1291.11	351.631	191.526	108.616	24.2981	218.217	185.784	72.9877	208.5	1544.3	17.6821	6.06158	144.843	54.8464	23.896	261.087	2386.83	69.1686	768.105	7.64985	225.733	94.6908	5154.83	270.585
283	PD	75	1	12.1663	10.1109	27.7342	239.469	10.7265	11.6246	56.0774	14.7814	62.4094	14.94	4.13089	109.246	75.9578	199.343	39.6711	50.3179	14.5401	71.2323	209.536	19.1282	85.791	39.6771	1006.22	206.661	207.229	176.884	22.5708	226.623	222.801	76.0493	161.094	837.148	9.8411	1.31902	99.0396	44.7089	24.6802	290.348	2074.32	100.103	1009.9	7.81899	256.466	75.9444	3413.08	237.372
284	PD	75	1	6.57906	6.93479	26.3222	222.376	12.2941	19.7582	114.009	14.1875	45.2139	20.7855	5.68117	185.453	55.8719	139.533	26.2293	31.594	13.4855	37.6853	161.749	15.388	53.035	21.7741	1109.54	122.699	165.952	115.419	13.7664	156.085	125.993	17.4077	90.6181	855.85	4.78812	3.79148	72.0465	38.6616	23.0182	241.288	2231.8	54.8642	587.431	5.26432	246.578	19.9149	2882.25	160.065
285	PD	70	1	11.5501	8.07693	28.774	271.847	11.9375	13.4285	67.3838	20.1852	84.5048	19.6537	9.44899	107.513	80.5414	280.877	25.2662	49.6443	6.02421	51.6883	149.465	12.9459	130.249	24.89	842.522	198.172	199.505	192.546	14.5531	149.615	339.571	28.4689	108.423	782.85	10.2883	4.46625	105.575	35.3165	19.1878	187.899	1469.38	67.0311	694.305	12.5713	224.786	33.8729	3278.27	286.093
286	PD	68	1	9.83706	7.0209	33.3254	266.078	15.9469	26.0077	121.654	19.9982	187.819	27.8146	23.0617	159.577	80.5024	500.693	37.0617	60.575	11.9382	73.5676	270.623	26.53	226.472	38.8776	1592.56	223.957	228.774	431.171	26.7321	291.529	535.494	54.2095	159.127	1510.46	15.8405	8.32084	136.803	40.8436	37.8401	416.851	2722.1	113.32	1146.57	26.3702	275.754	57.5765	5368.29	254.964
287	PD	63	1	18.846	12.8969	34.0179	310.063	22.2648	18.6552	97.5648	29.6079	136.996	22.7938	15.7459	124.657	149.95	532.902	54.3663	102.253	11.4046	103.452	282.691	25.5154	240.83	53.1	1652.56	490.759	392.536	417.836	32.601	297.524	597.44	47.0638	246.494	1407.1	16.2429	11.0625	179.845	43.206	31.9219	324.149	2405.67	141.298	1533.57	13.1976	429.129	47.9188	5448.51	477.141
288	PD	57	1	16.3782	12.561	39.2756	389.104	18.3082	21.6734	113.067	24.9981	50.1304	26.1613	4.74816	174.689	109.945	173.513	40.5344	56.4515	16.8225	82.2761	263.328	24.013	86.2948	37.7757	1407.9	225.973	186.577	145.71	25.1892	241.632	224.349	38.0716	146.357	1173.53	9.39257	6.06605	89.277	56.27	32.4243	338.476	2476.85	98.7031	1000.2	8.07417	234.895	33.891	4499.25	233.493
289	PD	72	0	7.36855	7.37325	25.327	417.668	11.6357	23.2909	66.6623	7.85658	9.20947	16.328	0.640537	85.1787	33.5968	41.8064	15.9509	17.1493	7.53583	22.2338	174.389	16.3404	20.4404	14.369	826.043	97.4557	114.702	35.7958	13.0492	141.823	73.5373	27.473	82.9084	664.299	3.49233	1.5703	52.7569	28.9825	17.9782	204.221	1473.74	77.6937	827.374	2.1871	98.6711	21.9995	3115.08	118.18
290	PD	62	1	10.9228	9.24807	50.4292	454.116	16.0404	36.647	222.004	22.9184	85.4547	50.8874	6.50751	328.733	85.8741	272.454	34.4929	34.7021	16.3693	49.458	370.75	36.2547	91.9367	25.812	2033.23	163.658	227.96	178.097	29	257.198	263.691	27.6352	112.42	1303.95	5.62126	9.70873	82.5766	68.3972	39.9762	435.77	3017.58	111.529	1181.14	6.67327	243.521	22.0815	5102.47	230.334
291	PD	63	1	14.2519	12.0547	39.4594	313.309	20.6387	28.6274	117.913	23.6561	15.0383	31.3418	1.71906	206.751	125.308	66.3733	66.114	86.0759	21.9656	97.2708	408.231	38.5416	43.0757	66.7466	1856.62	321.066	202.832	67.4804	47.9823	460.465	114.755	39.7433	241.036	1838.84	19.4649	8.89438	92.0996	47.6325	51.1526	534.384	3256.59	166.515	1779.38	6.93434	215.769	46.1438	5780.25	239.851
292	PD	72	1	16.748	11.8463	32.531	390.658	17.0673	15.0158	77.8955	31.8642	117.486	24.1428	10.1373	162.752	233.931	515.364	68.3256	102.097	7.50122	70.2745	365.908	36.2456	172.258	48.6905	2085.39	512.348	474.046	194.939	26.5136	279.684	573.882	42.4439	265.765	1421.62	12.1436	10.4984	220.482	92.4699	20.7826	222.277	1941.44	140.131	1558.54	9.36604	255.378	33.4093	6280.7	584.202
293	PD	49	0	9.84841	7.37008	26.1224	236.649	10.984	13.5274	64.9261	15.2727	24.5683	16.5727	3.41974	97.6959	107.153	129.269	37.8828	68.0089	7.75585	52.8924	254.583	23.2808	70.2762	43.4397	1321.77	298.974	246.847	75.9603	23.0405	266.238	207.607	25.962	218.564	1283.71	15.1088	16.5261	110.144	70.7099	23.3044	249.368	1438.7	117.916	1244.98	7.16852	180.33	29.259	5458.55	393.397
294	PD	68	0	22.9212	12.9612	38.5262	284.931	21.1429	17.2656	110.418	52.6994	59.1045	35.2702	7.80868	210.664	286.254	236.024	78.5778	223.399	14.9389	150.955	419.942	38.4355	142.96	91.471	1947.45	636.112	244.79	161.628	53.4981	533.67	286.261	66.218	291.323	2260.34	41.7356	15.4955	159.336	70.7375	41.9557	443.444	2677.46	164.037	1625.22	15.7079	199.16	94.3253	6388.49	290.591
295	PD	72	0	13.6436	10.7322	28.7925	304.143	15.2925	17.1668	85.7007	24.3868	21.8854	25.7862	2.08639	154.802	97.4709	77.9098	38.5285	64.388	21.4551	99.7374	218.264	20.5966	42.3193	36.8643	1167.84	235.343	170.291	95.6086	21.831	204.228	112.168	29.1309	140.873	1063.73	10.5615	6.70656	107.574	39.3613	38.6139	424.129	2841.28	81.2528	852.258	4.36872	277.56	32.2273	3886.71	226.92
296	PD	65	1	19.7707	14.366	42.7407	411.071	21.2374	25.9788	137.537	27.8664	64.8326	29.4191	6.53898	247.262	158.21	268.804	63.9839	98.6456	18.0138	107.555	283.56	28.976	118.002	55.827	2159.13	372.035	303.358	196.21	27.9585	258.589	354.747	77.0155	244.139	1933.81	17.3334	5.27894	182.803	96.0019	37.945	404.325	4049.6	116.026	1179.11	13.2822	328.633	84.205	6850.67	407.814
297	PD	73	1	8.38128	9.79467	22.4348	254.426	12.5868	18.202	92.6431	19.2096	16.528	25.544	1.87969	144.907	100.255	71.3712	52.0913	76.3529	15.0124	86.4015	275.158	27.0931	43.8412	56.636	1317.41	239.601	233.826	68.5191	27.5566	306.896	110.697	55.3565	196.522	1407.78	10.9711	6.59991	154.888	38.7078	43.8216	466.353	2645.28	99.9674	992.621	5.47344	256.794	69.6204	4533.51	314.043
298	PD	66	1	10.5582	10.9921	35.6468	351.312	14.8244	21.6554	126.345	24.2522	56.8358	31.733	5.43846	151.4	99.244	158.023	36.7362	50.6686	13.5706	65.1283	304.594	27.0926	71.5781	37.0897	1190.7	201.944	176.577	130.709	23.5539	233.84	199.203	31.0378	158.41	1169.94	8.91329	13.3486	104.253	29.3902	32.2663	351.673	2291.28	92.4276	1007.78	7.29992	255.062	34.6985	4541.17	272.686
299	PD	73	0	10.5626	11.1341	39.2811	407.103	7.20437	11.6335	65.6239	10.7623	82.7139	17.2977	5.5542	142.697	120.309	490.691	55.0488	41.4251	4.73048	34.1676	416.817	38.8165	120.463	27.7634	2215.84	263.96	371.346	154.492	26.3086	242.129	502.099	70.3675	179.057	897.015	5.05045	6.16541	103.942	91.6573	20.3979	213.27	1843.75	172.022	1744.97	6.32874	233.082	39.8584	4767.99	309.394
300	PD	72	0	7.18254	6.63961	19.3245	235.431	15.4437	18.8683	137.38	22.4718	43.6545	22.2364	5.77238	178.225	74.7984	127.177	32.9152	43.4295	11.4081	42.4749	151.658	14.9795	61.5467	31.9567	1216.05	141.581	233.728	91.2175	14.6125	144.168	142.537	38.5917	113.479	1084	6.19643	8.74413	115.715	53.7811	18.1425	194.644	1941.13	48.6348	495.366	5.79125	237.033	42.8998	3769.58	260.028
301	PD	65	1	7.40686	6.7177	20.6936	267.316	11.3984	12.3525	77.2106	16.4118	152.028	15.7962	13.7244	116.407	81.2239	412.876	25.864	50.0783	18.0424	62.0438	186.403	19.102	177	28.0951	983.023	159.885	217.354	365.542	17.3753	183.504	369.79	18.2939	105.171	1076.47	4.92175	12.0596	151.358	55.1228	24.9785	253.363	1811.08	60.4952	619.087	8.24319	337.346	21.0604	3649.53	295.489
302	PD	68	1	20.0727	16.9243	35.541	378.965	36.3813	31.3799	151.216	48.0131	44.5559	37.6515	3.5541	135.008	153.714	175.452	63.5417	108.395	6.531	113.123	287.64	27.4681	82.1792	66.1577	1597.05	422.381	212.786	146.484	31.2695	267.785	243.475	129.969	270.979	1460.89	16.0853	6.72481	130.637	42.8882	32.6278	364.374	2615.24	115.596	1199.34	8.47444	261.979	124.703	5486.8	347.43
303	PD	65	1	9.04525	8.31582	20.1524	217.987	7.19295	6.62246	51.6798	18.6461	48.9734	14.2099	7.98511	114.638	96.9413	173.433	35.0529	75.5665	10.5976	61.431	142.596	14.2599	105.114	43.1749	990.942	257.331	233.63	129.569	18.1395	186.365	230.549	59.7558	176.745	1183.35	25.5579	7.28709	116.506	37.3911	18.6318	200.906	1632.12	65.1903	645.157	16.8683	212.674	92.2087	4354.7	326.826
304	PD	70	1	9.47854	7.802	29.0861	278.868	9.30411	14.4606	86.2569	22.5146	78.0457	28.0755	9.40973	156.113	107.522	241.517	38.6432	54.3593	17.0468	107.871	277.615	24.092	113.697	37.925	1247.96	230.151	226.103	247.442	23.8555	238.751	291.265	32.5796	163.274	1135	9.44038	3.40626	131.364	45.207	46.3602	511.273	2888.76	97.726	1041.46	9.58851	429.651	35.6064	4891.5	300.535
305	PD	72	0	6.6975	5.29766	31.9682	234.579	9.8671	17.6074	75.1394	12.7595	32.5571	19.7212	4.3726	88.132	58.2583	138.428	20.5001	37.2018	5.55051	28.7515	208.459	18.9687	74.3199	22.595	951.512	153.014	171.952	78.1897	19.7245	211.901	208.572	30.6099	108.397	986.85	6.79615	12.6583	98.4407	29.0218	17.6513	193.384	1222.27	95.4999	947.587	5.9767	141.867	34.1097	4435.4	273.515
306	PD	79	1	21.887	11.7862	45.801	448.667	30.3269	29.1944	142.204	36.7043	108.863	32.9209	13.4339	188.824	209.758	413.664	62.0811	139.882	12.0983	115.371	438.192	41.7167	179.806	57.7087	2248.02	477.216	306.223	257.307	42.5445	469.404	416.257	25.7095	210.268	1745.26	19.0288	20.4127	141.177	92.7504	45.3481	475.009	3029.49	165.87	1766.18	12.4221	276.514	28.3898	5252.01	297.22
307	PD	75	0	11.6698	8.67022	30.0814	284.687	17.0184	18.7878	92.5788	22.9576	109.467	22.5656	13.3762	115.237	94.7213	349.915	25.1465	55.1373	9.54358	69.0496	211.058	20.6615	152.62	27.7273	847.117	208.128	136.982	270.025	18.3991	208.112	341.127	22.7589	111.346	875.307	11.2164	7.34973	73.1736	46.9869	29.6118	314.77	1767.41	79.3552	847.486	12.8236	193.405	25.5089	3333.07	167.581
308	PD	72	0	6.916	6.29998	20.3099	242.607	6.32656	9.67916	85.3863	13.8872	34.2466	17.4025	2.43477	144.843	75.8072	125.9	28.795	47.5681	6.94681	42.8862	216.777	19.4795	61.5378	29.2323	1260.53	193.268	184.685	94.3943	20.7842	215.656	176.915	30.7565	123.796	1023.58	7.90837	6.41572	87.0951	44.8585	24.7054	277.823	2106.53	97.5642	1031.95	5.93094	191.333	32.6754	4000.8	211.295
309	PD	72	1	16.9414	13.1416	40.3096	348.003	16.6603	20.6418	165.867	29.6411	31.0131	32.4247	2.43182	283.269	129.754	109.723	62.5243	54.2248	13.3859	83.869	270.704	27.0501	43.4299	41.1158	1887.18	247.819	363.16	87.9456	18.0236	194.647	139.846	55.212	185.348	1076.64	7.05782	9.16216	143.767	71.0783	28.5493	312.099	3040.02	86.8305	931.401	4.0491	439.957	39.9378	4452.86	383.227
310	PD	75	0	8.09395	7.849	23.6127	265.82	8.05665	11.4926	75.3264	10.3435	39.5217	15.2698	3.93188	89.5241	42.6977	151.857	24.8617	26.3001	9.02856	38.9922	120.181	11.6806	68.8155	25.0479	918.718	121.971	79.8089	152.218	12.7067	114.52	204.506	33.1539	116.229	877.608	4.78948	3.62611	71.7751	35.3964	19.8678	218.289	2063.87	50.4647	559.602	6.35562	223.888	30.4468	4149.46	209.646
311	PD	77	1	12.2919	10.6809	41.3112	340.088	6.57347	12.8487	60.3339	10.7973	57.9403	18.1733	6.11163	117.701	80.7896	310.083	37.3445	44.1177	10.9865	50.6116	282.689	28.0124	109.241	30.7566	1375.61	199.601	191.859	181.992	26.4481	240.02	309.057	39.8594	134.893	921.356	6.83019	2.81894	91.5727	86.909	31.4096	337.942	2325.83	118.739	1200.01	8.07064	206.758	37.0344	3803.34	218.268
312	PD	75	1	9.53126	11.0764	32.0396	461.388	18.1199	30.5936	249.387	19.9371	16.5086	29.1067	1.71916	314.993	60.708	51.9965	38.6865	25.2371	33.832	48.8881	193.712	17.4267	25.6791	25.4077	1663.86	92.0085	122.633	65.1251	12.4803	133.549	73.5006	44.6144	88.2277	999.527	3.3852	3.64911	55.4031	64.0075	29.6875	293.81	3320.07	52.7928	538.157	2.8709	163.156	28.9999	3527.41	136.601
313	PD	63	1	11.6484	9.70786	25.1138	334.151	13.8917	13.0663	105.16	20.2734	105.453	18.9969	9.17074	161.838	121.055	373.944	48.3894	70.9766	15.1663	70.922	237.904	23.3784	161.621	46.3084	1744.64	281.566	596.632	247.57	23.6958	219.309	427.211	84.006	192.097	1358.92	10.1429	10.3152	241.567	95.002	24.1149	272.14	2490.18	97.9115	961.424	10.8804	496.121	80.707	5325.86	672.047
314	PD	75	0	7.2561	8.01726	33.7881	446.365	9.38898	24.8355	175.01	11.5289	30.6877	24.2762	1.6958	229.129	38.4129	92.9136	21.1787	15.9775	18.596	36.1788	197.568	19.5551	33.4579	13.7147	1398.53	93.3661	138.598	113.512	13.6416	137.715	153.485	14.5946	86.488	859.295	4.25423	1.18965	56.1687	34.4899	31.1216	340.68	3279.73	84.0279	880.033	5.17501	233.671	11.3025	4998.84	196.585
315	PD	68	0	24.085	14.1585	44.9699	529.175	37.2841	30.3356	247.971	61.43	98.0625	44.4162	9.17681	386.821	287.242	353.496	82.8816	139.696	19.7993	119.99	515.81	52.0223	141.581	55.6509	3584	533.184	1172.65	207.4	45.2657	451.398	330.465	101.702	200.773	1691.72	20.407	15.9623	347.916	136.568	40.3687	428.63	4295.39	190.683	1950.52	10.3305	844.033	81.2908	4829.17	586.833
316	PD	66	1	8.58795	9.06359	39.7896	351.462	11.606	24.6046	87.6537	13.054	38.3388	24.3471	4.29418	125.815	46.8079	169.71	32.4799	34.3168	11.4135	43.0971	253.397	20.9493	82.5492	32.2852	1197.75	164.679	59.5775	156.277	28.3847	263.954	223.165	21.1441	149.845	1105.35	10.0224	3.41716	44.1475	32.6712	38.2529	380.968	2739.16	127.826	1349.14	9.34959	111.636	22.8479	4349.89	171.572
317	PD	72	1	11.9275	10.5978	33.822	387.962	16.0504	25.1979	142.042	26.7615	47.964	38.9631	6.29299	230.66	127.834	184.973	56.2297	81.1333	15.2693	84.9527	359.569	36.4662	84.486	50.8751	2079.23	294.753	177.275	173.677	38.2265	352.382	206.849	28.3396	189.473	1622.69	9.37784	17.8495	92.9528	56.3319	48.0945	538.302	4005.42	140.126	1446.75	5.98623	246.981	27.0695	5322.92	192.245
318	PD	72	0	7.48263	5.6521	22.0195	224.019	5.60562	7.77918	43.7394	10.9684	16.8869	13.7037	1.11964	76.2535	71.2202	99.907	22.6209	34.7364	4.68018	27.5776	223.983	21.6967	39.3719	19.6437	1088.52	207.269	191.756	44.4206	16.4999	173.66	161.368	27.1083	126.41	863.822	6.54637	3.47816	84.3764	52.5987	13.905	151.796	1030.01	111.98	1120.17	4.92349	111.565	23.2303	4594.86	285.822
319	PD	62	1	6.85053	6.45376	35.8187	405.525	8.89657	26.0483	112.132	12.5129	18.9617	28.0218	1.7283	144.721	43.2901	68.6826	20.7777	23.7264	10.2973	28.1018	264.838	24.3574	31.7314	18.0195	1350.37	99.068	131.554	51.3445	20.4394	202.207	113.213	12.3826	88.9863	1080.24	4.12578	4.64523	67.3996	63.2129	27.0296	297.449	1743.75	85.1302	937.105	4.0818	107.062	11.461	5090.11	201.04
320	PD	66	1	5.96461	8.39856	24.5204	558.234	11.3104	22.4536	223.724	14.8245	74.9421	27.52	4.9683	278.129	76.8225	264.058	43.0025	39.0563	16.9839	37.4074	340.934	34.7042	100.185	35.0012	3000.64	166.063	692.855	161.957	25.2004	247.124	306.216	42.7095	168.437	2021.98	6.42085	8.40184	274.303	122.622	31.3998	311.684	3188.18	115.962	1203.27	8.37053	299.23	33.573	7485.21	635.572
321	PD	68	0	17.6836	15.5095	42.9647	385.637	26.6259	33.7424	136.966	29.8292	54.4846	35.0532	6.18751	159.848	113.119	160.646	49.6491	95.4784	18.523	86.5644	297.089	28.5608	112.328	70.1293	1223.56	237.284	246.456	123.911	40.4281	386.128	225.792	58.6026	210.244	1693.11	15.6391	11.7129	233.23	46.1058	39.4979	422.968	2333.62	113.836	1127.72	13.2399	244.682	93.2581	4887.18	357.919
322	PD	70	1	10.5294	7.92403	30.6421	262.043	13.3849	19.2244	145.536	27.8803	115.332	30.7455	9.72849	235.655	143.122	358.356	53.6836	77.7393	18.4224	102.27	381.868	36.1698	153.448	49.1384	2090.23	305.175	207.279	311.243	32.8411	317.866	407.487	33.9687	201.058	1662.13	11.5603	6.11138	102.328	60.5086	49.3982	519.96	3795.6	133.94	1378.2	10.4473	262.647	34.0151	6146.7	259.509
323	PD	68	1	9.74123	7.589	31.0224	304.888	9.17974	15.599	72.3326	11.8699	62.5383	17.7404	7.023	84.6644	49.6203	222.915	24.3069	37.0284	8.90328	41.8484	180.203	16.8542	119.703	28.806	923.189	126.885	154.577	175.054	18.8944	186.806	289.365	32.4612	115.771	1017.17	4.81933	4.86962	91.3862	26.3419	25.3534	253.785	1623.93	68.5857	697.313	9.7256	168.496	40.1307	3998.79	255.032
324	PD	75	0	13.6062	12.3617	43.32	365.207	25.395	35.9255	213.811	36.9148	39.4588	37.8817	4.48597	188.168	64.2352	84.6331	23.8488	38.0504	72.5347	101.517	140.674	13.24	47.5175	23.1871	871.344	98.1549	172.314	165.264	13.1146	130.504	94.4013	24.6307	69.6723	886.478	4.99099	5.26123	109.466	20.5223	38.4732	427.676	3391.07	38.0955	399.621	4.10872	575.59	29.1916	2820.56	209.526
325	PD	75	1	9.15633	6.82959	28.2956	242.04	8.44975	10.013	55.7938	13.1718	140.545	14.427	11.2881	125.855	73.4374	468.654	27.8772	40.189	8.98671	47.2361	188.477	17.1642	139.102	20.7463	1277.03	211.444	175.359	347.473	13.8561	150.186	442.97	19.5683	120.517	833.297	7.63485	4.48821	74.8398	56.1473	20.9716	236.953	1791.4	86.4597	919.449	13.3673	184.522	15.2558	4353.9	223.182
326	PD	55	0	21.0212	12.752	39.6882	359.209	28.4928	25.9895	119.766	39.7953	86.846	34.3607	14.9095	203.259	180.494	296.065	55.4543	140.009	23.7407	122.467	314.794	30.3629	167.562	66.8903	1661.31	396.638	294.561	233.823	36.3051	411.817	304.748	33.1023	192.122	1669.96	16.6964	23.1781	175.943	66.1539	41.9555	429.305	3196.52	115.534	1204.29	8.82636	339.47	43.9015	4151.66	292.163
327	PD	62	1	10.3282	10.7825	31.953	282.503	15.4774	21.2323	149.878	15.0893	24.5758	18.3616	3.30758	176.85	50.117	83.733	28.4398	30.8437	25.1683	44.0304	139.42	12.5097	40.7586	25.6313	1324.34	119.93	399.146	89.4604	14.2975	133.185	107.909	39.7722	98.7759	1192.89	4.48983	6.96666	169.553	34.0274	20.2388	212.724	2221.87	50.589	538.986	3.53617	507.197	39.2667	4214.56	458.641
328	PD	63	1	8.66996	7.57364	24.4332	336.277	16.6905	19.906	94.6232	19.4349	34.0215	20.6058	3.18824	132.023	105.578	117.524	32.5856	46.4901	11.6198	77.6199	265.142	25.6268	48.6243	25.2801	1123.07	190.7	118.08	100.986	19.4526	196.374	153.056	34.7375	120.995	803.505	4.14805	7.30307	51.4837	28.2848	36.5511	350.86	1891.81	78.4833	816.838	3.23922	150.665	31.7027	3669.91	169.967
329	PD	79	1	9.16713	7.94301	27.0835	332.358	13.583	19.6888	121.247	23.0002	52.9352	29.832	4.53163	229.396	111.657	162.426	48.6464	80.599	16.7698	79.5866	317.686	30.1342	74.4156	51.9673	2130.39	289.479	295.547	145.485	34.1408	327.636	192.688	39.4238	201.235	1897.96	12.6222	5.31337	172.154	93.3077	43.5529	443.396	3681.83	117.903	1224.19	7.71768	346.598	41.4526	6266.33	355.565
330	PD	79	1	10.4134	8.59671	26.2062	266.501	15.1187	16.4783	101.263	14.9046	110.577	15.0988	10.982	136.32	63.7015	383.479	37.0176	46.3465	23.8053	63.3638	176.888	14.8044	185.482	36.9489	1381.08	190.84	351.189	410.275	19.2303	192.067	433.017	90.5318	163.346	1355.22	7.3157	8.64076	208.095	63.5484	29.4176	295.923	2929.38	84.4936	859.888	10.6715	604.645	98.2072	4923.41	463.39
331	PD	75	1	7.87759	6.55736	22.3098	189.605	7.26587	10.884	51.5553	7.03392	55.3665	10.1016	5.44162	81.2495	42.7679	181.312	23.0691	35.3871	8.85297	38.7771	117.713	11.7799	88.736	27.2454	925.231	149.585	167.682	156.633	14.2475	146.914	268.704	32.5854	118.581	986.294	8.35229	3.47269	105.59	25.788	17.4195	192.365	1510.25	69.9246	683.571	11.5392	200.262	39.5675	4361.73	302.816
332	PD	65	1	11.4097	9.16657	29.0117	344.886	14.9131	21.5612	110.972	23.6796	54.0366	26.686	3.53647	123.532	87.2973	177.784	25.1982	35.3967	13.9366	60.5708	242.814	24.6867	72.5492	14.0196	776.287	169.971	357.212	116.385	16.0938	180.711	223.444	39.9955	61.872	323.607	6.51614	2.7566	89.6427	89.9245	22.013	269.927	1444	97.8617	1027.94	5.74379	420.008	35.1024	875.499	170.488
333	PD	80	1	9.28501	10.9975	31.6703	393.628	7.73099	12.7953	115.393	17.4324	48.6329	24.1129	2.94509	200.473	44.0813	111.048	19.4937	15.6861	35.0558	51.4185	125.308	11.5886	33.1532	6.62983	552.658	63.7215	115.595	136.512	8.3553	81.4933	109.022	17.848	23.8072	137.361	2.96824	1.62282	24.4413	37.8415	21.4528	251.143	2563.23	46.3406	471.985	2.5692	401.314	12.7211	323.246	50.2274
334	PD	72	0	8.33306	7.73658	17.8799	254.953	6.05875	5.84441	45.4113	12.8215	30.7682	9.00094	3.41802	95.1058	47.6425	92.77	22.2108	32.065	13.9898	50.3986	69.1383	6.26106	44.6932	21.6299	638.457	98.0771	305.685	116.687	7.27576	68.3405	102.709	10.5462	68.9406	590.442	6.55579	3.77105	136.98	38.6581	11.6176	144.201	1572.42	21.2507	246.192	5.00489	524.577	13.941	1883.76	435.117
335	PD	72	0	11.0251	8.48114	37.5925	365.905	18.8126	32.7717	138.64	27.5459	67.5031	46.5529	5.21606	156.148	107.873	223.83	40.6057	49.8574	14.8912	69.5284	423.956	42.6001	90.2886	32.832	1391.81	236.615	140.342	151.801	31.6678	321.736	298.602	33.3001	165.945	1062.54	8.65436	7.80684	63.5874	31.2743	45.5458	509.036	2221.97	167.285	1696.9	8.11862	143.159	27.4877	4896.04	222.82
336	PD	75	1	9.84082	10.4659	37.1883	311.511	13.1798	22.6468	111.761	16.8166	120.883	26.901	8.13782	161.735	85.5957	467.163	53.603	44.1709	14.0515	58.8099	297.248	31.163	180.101	41.2372	1763.98	249.934	243.755	342.457	26.5489	262.002	654.467	30.4297	233.557	1179.07	8.33859	1.65111	91.7603	40.2899	33.4376	356.895	2533.64	152.115	1544.41	14.2372	250.004	29.3751	5579.05	305.354
337	PD	62	0	22.3703	15.7339	43.1422	489.437	23.3157	23.8479	162.647	39.8932	107.417	35.2946	7.09881	261.447	174.245	332.225	55.0468	87.9845	22.213	120.628	332.843	32.4307	135.883	50.5877	2000.48	363.871	283.973	246.011	27.5075	278.5	356.848	42.8971	223.647	1641.56	13.5098	2.8852	139.075	65.3444	41.1725	441.149	3755.29	114.608	1216.47	11.8621	325.084	38.2553	5975.51	318.616
338	PD	49	1	7.52983	6.39523	23.5508	264.605	6.61892	8.63051	44.2481	6.97886	47.74	8.92715	5.84263	75.0545	31.9212	150.778	12.0891	17.5318	8.7691	31.923	76.488	6.8726	68.0499	11.7848	531.74	80.9277	173.574	150.15	6.44323	65.6005	178.217	8.9172	52.563	505.888	4.38541	2.60531	93.7964	48.5044	14.5017	149.683	1408.26	30.4103	312.74	7.56001	325.526	11.7315	2086.45	233.141
339	PD	62	0	13.4943	8.41634	26.2749	247.923	11.7343	9.92156	54.2169	24.7858	53.5874	16.0288	6.5236	103.353	118.223	269.031	41.9752	57.7171	7.78961	39.1209	181.935	15.103	102.453	32.6123	1317.97	294.696	383.944	100.772	14.2163	136.248	330.607	87.3385	158.051	933.369	9.48542	13.4851	161.057	76.9758	9.83491	113.779	1063.18	71.7277	755.63	7.95581	219.019	78.4207	4391.99	455.218
340	PD	52	1	8.61898	8.36121	37.3549	326.711	14.2197	29.635	125.346	17.942	65.6617	36.1883	7.19344	193.999	88.1329	218.01	39.2923	47.843	15.6656	64.184	400.249	38.8267	83.4	33.8184	1770.52	193.492	147.584	160.761	34.2311	324.637	246.248	30.6371	152.969	1427.19	7.82611	6.83513	68.2164	44.1075	51.1185	523.521	2981.83	133.063	1364.33	7.22933	160.583	25.5747	5139.88	79.357
341	PD	58	1	8.84456	9.42073	40.1807	514.182	13.7527	33.4469	229.799	29.9152	83.9133	54.3297	6.96421	301.323	117.453	290.543	53.0444	66.2296	17.1084	95.1863	498.319	45.1588	153.298	52.8503	2623.07	281.558	475.669	236.852	46.1697	448.014	424.889	49.3164	227.893	2490.66	13.2182	12.8324	258.708	135.492	62.631	682.965	4199.11	189.536	1983.73	16.5851	253.395	51.9871	8574.9	616.796
342	PD	52	1	5.94473	4.44779	12.5674	121.65	5.14574	4.76704	31.0867	17.0738	28.487	14.4464	4.66517	84.4793	102.591	115.697	26.665	61.2049	13.165	71.8883	170.753	14.8656	56.1758	26.0525	753.531	223.855	76.592	97.49	14.7508	155.817	147.722	10.5924	108.994	727.99	6.14337	5.80844	37.3497	34.3306	23.5254	274.393	1603.13	54.5331	582.786	3.77578	120.254	11.6733	2976.49	113.31
343	PD	53	1	8.02321	10.2294	47.9364	413.212	7.24234	27.9394	214.087	19.3687	31.0431	64.8663	2.9209	494.886	90.1907	114.049	73.4526	48.1873	35.2578	54.8922	600.065	61.4488	58.4549	64.1933	3710.48	236.272	264.128	98.8011	51.0646	502.163	239.665	21.2041	300.807	2932.39	9.15717	4.76961	104.725	61.564	70.0294	727.395	5224.22	213.562	2309.63	9.21544	245.828	18.5667	9030.9	424.74
344	PD	63	0	10.7254	10.0812	36.5425	386.602	28.4917	47.0575	115.673	19.9385	44.3933	29.4814	4.06743	118.499	62.0684	162.874	33.6626	37.5723	14.2378	51.8313	238.251	22.2579	71.9712	32.5802	1131.63	196.401	227.644	137.537	22.6734	217.916	197.653	53.0383	162.082	976.607	10.0136	7.41583	112.05	40.0206	30.2602	345.747	2080.18	111.256	1176.96	6.91679	289.325	52.5757	4036.02	262.488
345	PD	72	0	20.6158	14.013	39.302	315.714	31.4137	24.4009	140.556	49.2202	87.6742	34.0008	8.23142	211.998	177.592	258.588	60.5706	106.481	10.243	98.5709	257.296	22.2856	114.986	60.2783	1527.59	386.889	303.961	167.554	28.1332	255.652	293.857	63.2813	230.846	1476.95	17.2973	9.03063	165.791	76.4654	27.6259	291.657	2208.41	98.1191	987.63	9.77998	325.18	73.2809	4896.23	398.604
346	PD	68	1	8.08799	5.76004	23.7375	222.081	6.46647	8.87776	49.8415	10.5679	39.1813	14.2171	3.62754	84.2277	54.5262	136.938	20.6193	31.232	5.8466	43.5871	142.599	13.9456	58.731	18.876	790.971	184.805	190.536	115.563	11.8656	129.5	206.423	9.55928	118.78	762.072	8.96347	1.51797	101.474	47.9018	21.5913	242.599	1596.03	76.0626	813.557	6.70164	186.896	11.5997	3864.41	263.838
347	PD	44	1	18.2776	12.4424	44.7135	427.589	32.7342	36.6666	165.738	44.8015	83.3937	44.077	7.12066	278.492	258.122	328.565	85.2656	117.928	11.7403	107.357	572.621	53.925	124.764	58.0222	2817.2	536.338	514.198	171.309	49.2624	429.722	364.385	89.4332	256.104	1449.97	11.7889	15.4734	162.619	87.218	39.1592	443.937	3252.78	207.957	2180.48	7.4671	390.795	69.2972	4567.5	389.997
348	PD	63	1	26.5053	15.5762	52.4996	457.878	63.7558	55.4725	327.071	64.5804	145.329	51.3355	16.1283	336.457	237.339	457.871	76.5032	124.3	21.9171	127.195	473.7	46.3225	181.697	56.6473	2559.91	425.433	798.446	279.492	43.57	425.936	391.086	115.235	183.259	1496.55	12.2826	11.9218	285.395	79.3253	40.4584	421.46	3219.14	143.002	1500.63	9.64602	777.322	92.7805	3551.8	479.224
349	PD	75	1	16.6544	11.0729	29.1768	367.766	16.3613	21.4921	148.359	25.7983	47.6256	29.2287	5.94123	210.182	131.554	165.714	51.1465	91.9745	15.3316	92.6066	277.219	25.2779	85.6835	53.8722	1958.69	270.49	394.603	129.78	30.2395	272.912	197.214	50.158	175.044	1887.86	13.9686	25.968	262.044	98.7106	32.8122	360.739	2875.4	88.9714	947.582	7.93634	424.399	51.4994	5719.83	505.45
350	PD	72	0	16.2795	10.1084	40.6475	295.145	13.1138	16.6088	75.59	18.5245	11.4955	18.0323	1.42052	127.975	122.013	68.2775	41.1094	56.9151	8.0355	46.9388	291.879	30.6136	24.6049	27.7405	1605.34	284.295	173.836	34.2297	24.0044	246.059	76.0944	59.2347	133.094	784.619	8.51704	8.80923	57.1037	42.6957	19.4728	202.643	1386.81	116.87	1216.18	2.49618	111.74	47.1595	2306.39	110.47
351	PD	65	1	21.9208	13.4195	54.6194	495.329	24.3492	33.4895	178.919	34.3508	41.5216	44.7129	5.93682	193.091	146.623	171.883	69.2921	113.843	20.2214	85.3503	381.307	37.3293	91.4751	73.956	2100.17	353.353	293.768	141.108	44.2172	411.5	227.545	91.9768	274.152	2085.88	15.6768	9.74444	227.428	66.603	38.5984	437.296	3420.51	164.586	1702.23	8.36022	267.309	107.028	6487.88	372.139
352	PD	66	0	6.86485	5.91857	20.5963	259.73	9.31188	12.648	54.8827	8.94072	41.8263	10.0294	3.66265	75.6828	35.309	125.515	12.8129	23.1876	6.53934	38.5841	105.878	10.5557	55.0002	13.6208	696.416	97.947	101.19	142.947	9.98866	102.638	165.022	14.2515	61.2106	706.717	3.70152	4.80703	57.6578	20.7301	20.932	225.501	1731.56	42.4384	471.82	4.802	164.818	14.1934	3038.31	157.822
353	PD	66	1	9.39348	5.7733	21.0494	243.971	9.48787	10.6324	63.5293	15.7978	59.5291	15.6595	6.49318	106.113	69.744	199.724	24.5076	52.4834	15.6255	73.4286	138.471	13.9789	94.4085	28.3191	996.299	237.56	215.078	230.036	15.072	168.886	239.186	17.8675	112.735	1020.13	10.7143	5.70701	110.531	44.4934	28.8714	307.027	2479.27	69.2385	752.966	7.18659	347.693	19.2979	3751.69	275.532
354	PD	75	1	22.6399	19.8819	83.7583	665.155	15.8134	28.9675	144.118	24.1636	53.2954	40.0019	9.92421	243.511	85.4276	213.756	38.8234	44.2049	35.4903	94.4729	328.991	29.6039	87.3392	29.1325	1668.31	172.05	210.811	228.755	28.5701	272.395	225.022	50.588	106.073	1146.45	7.84663	6.73115	95.8988	56.109	55.9715	596.871	5302.6	112.514	1176.02	6.75899	418.167	41.8241	3683	196.287
355	PD	75	0	11.6928	6.89217	31.2152	261.383	11.3886	15.9771	105.022	21.6827	27.8212	25.6601	3.48969	185.793	114.289	120.863	38.0523	64.8091	11.1633	51.5212	286.223	28.52	52.0229	30.7092	1576.88	289.62	226.412	69.3014	25.6707	261.882	170.454	27.2181	139.569	1213.87	11.3026	15.0377	115.108	55.2606	26.9161	281.055	1927.88	118.938	1250.1	4.95739	191.078	28.2549	4654.4	305.223
356	PD	65	0	7.19741	6.52886	41.198	315.893	9.0836	26.1123	91.8259	12.4015	22.5751	28.6562	2.07611	128.056	54.2955	79.9505	22.1714	27.8047	9.29193	47.307	304.679	29.3413	33.9124	14.218	887.611	100.344	139.392	77.0635	23.8667	235.544	97.3351	10.2017	52.1854	501.973	3.94044	2.1271	56.8984	36.5181	41.4251	431.008	1899.46	88.8395	957.346	2.99476	195.402	9.07715	1611.86	133.876
357	PD	72	0	14.6068	11.2171	32.4599	298.853	19.357	21.882	111.4	23.0863	102.646	22.8151	10.7402	138.894	104.272	279.013	43.4417	83.736	6.28038	66.5711	214.673	21.7946	140.899	55.0115	1307.69	234.645	301.015	214.93	27.1566	264.7	260.174	62.5052	161.168	1535.13	12.1056	11.2728	224.509	86.7497	24.5543	266.196	1911.08	73.8503	829.773	8.36526	322.345	78.2559	4137.1	337.314
358	PD	59	0	11.1317	10.0853	33.7496	237.191	13.4865	19.4103	65.1543	16.5153	32.4722	23.8522	3.76467	123.468	97.3813	114.892	46.7921	74.4367	11.3532	94.3913	291.37	28.9902	62.2321	47.2616	1141.64	243.769	113.527	117.583	38.9843	342.586	149.069	31.5641	173.482	1083.07	10.7291	4.66388	62.0058	30.0055	44.5813	489.787	2498.56	121.877	1218.2	6.24786	81.5112	33.7838	3711.55	145.44
359	PD	72	0	6.85249	5.87676	22.4485	267.699	1.46558	3.00942	15.4586	1.55459	12.6877	2.14652	1.60687	20.8256	20.2154	165.102	13.7473	23.267	1.92251	22.3564	90.9738	7.94109	115.273	19.0896	726.523	122.814	235.06	182.081	10.7339	120.692	300.864	12.629	99.595	864.213	5.38601	5.73477	147.064	46.5785	10.4017	114.06	865.798	63.2203	665.237	8.39905	141.2	13.8982	4157.05	362.537
360	PD	70	1	13.5084	9.44077	33.3144	236.036	11.4052	11.9291	64.0838	21.4133	66.1751	23.3802	8.10122	95.0086	98.7162	254.819	22.8798	47.679	9.99336	56.88	234.649	21.3912	136.761	27.6728	846.924	231.895	194.908	134.949	19.5292	196.017	400.213	35.8471	138.997	969.905	12.7323	7.9139	133.826	36.2428	25.8816	263.639	1149.21	110.073	1124.31	13.2545	179.383	45.8577	4424.78	315.733
361	PD	72	0	12.1514	8.86621	33.3414	296.096	9.31136	9.22421	48.0909	20.9388	44.2065	18.814	3.86159	92.9415	95.1299	207.763	28.5922	55.0785	8.52668	55.3108	196.916	18.3146	86.249	22.8423	991.675	280.312	245.912	117.999	17.6083	173.075	279.963	52.3025	128.482	835.647	11.7415	4.6025	121.011	55.5403	19.297	205.616	1352.39	88.2407	926.18	10.2635	227.492	56.669	4447.31	405.728
362	PD	72	1	11.5723	9.3519	27.1181	366.673	15.2541	14.9535	137.884	29.5153	56.3395	23.3443	3.91939	146.349	71.2847	157.344	21.3381	34.265	18.9223	76.9588	114.041	10.8502	71.7201	18.962	910.117	155.478	241.686	165.103	10.0867	86.856	213.992	39.3987	97.1954	801.169	7.87952	2.34582	139.493	38.2059	23.0256	245.322	2281.82	37.5665	428.609	8.80013	473.817	40.6774	3607.67	381.771
363	PD	64	1	8.90096	6.79369	23.3136	179.971	6.32221	6.42478	42.4062	10.5241	52.7847	10.7729	5.78869	66.1537	68.1595	194.549	21.0679	31.0254	8.25308	45.0039	146.85	13.533	78.0715	17.4088	697.488	155.115	189.411	136.96	12.5735	114.787	252.276	14.2038	102.346	611.974	5.934	4.00681	85.7089	40.6362	18.4748	187.934	1201.55	65.1394	652.181	6.30227	244.29	16.1316	3140.71	260.286
364	PD	75	0	14.4918	12.2531	40.6564	435.896	16.7134	27.2958	175.909	40.4989	94.8185	55.5901	12.7576	262.238	133.192	260.138	45.1935	60.679	29.9733	113.29	327.146	31.4559	119.095	39.744	1587.02	219.226	286.589	230.533	27.314	275.678	302.739	35.6821	167.575	1446.36	10.5933	13.4227	146.145	73.7341	54.2476	579.87	3498.62	107.057	1061.41	10.3807	466.286	38.7551	5486.59	149.786
365	PD	79	1	16.4177	12.841	34.4955	349.989	19.7004	17.1808	122.121	26.3567	61.1415	21.2162	7.16792	179.906	152.026	289.808	62.9098	94.8324	10.7573	69.4211	294.173	28.4856	136.658	58.5439	1831.82	330.758	458.72	147.073	33.2338	315.587	311.127	99.5018	198.888	1424.57	13.6712	16.018	220.555	75.3345	21.6345	258.914	2321.82	109.351	1108.55	9.97066	382.987	108.559	3474.64	374.943
366	PD	72	0	23.8018	14.0905	43.5067	331.303	19.6407	18.443	91.1469	29.959	58.6086	23.8853	4.57365	146.102	197.288	228.886	70.2697	87.1196	13.5534	82.4839	355.861	33.6923	95.559	58.7744	1720.89	524.079	268.965	114.879	27.0405	277.132	324.511	138.805	338.807	1240.88	20.0197	7.06849	108.902	66.1777	25.3262	292.681	1677.6	163.809	1725.85	10.413	165.737	109.992	6160.42	316.624
367	PD	68	0	10.5299	11.2055	45.1004	347.983	12.0964	23.5054	102.041	17.4921	28.8573	29.629	3.32841	158.484	100.877	129.574	52.7893	70.617	14.8197	73.4817	402.256	42.1644	78.6217	53.2298	1561.49	248.77	267.276	107.771	48.9897	446.569	187.905	29.8386	201.568	1323.38	11.5078	5.1814	116.01	84.4004	51.8901	529.563	2265.78	164.52	1713.69	7.95201	198.219	34.8636	4109.71	267.576
368	PD	59	1	16.4855	10.7429	37.9467	259.156	18.0508	15.1408	88.2952	22.0881	36.2136	18.6814	4.70146	122.993	109.697	146.164	44.2975	56.2878	17.3705	66.0305	247.269	23.8574	74.0026	37.1909	1222.6	196.262	381.368	95.6268	22.8128	213.831	189.783	71.5999	145.984	1180.67	8.82957	10.9432	195.507	45.1976	24.4508	252.126	1472.24	73.9907	829.967	5.83272	329.161	75.4461	4473.03	473.996
369	PD	66	1	6.0063	5.14314	35.9303	302.163	4.56199	16.2795	75.8271	10.3228	70.0505	29.7311	5.86245	133.092	51.3676	240.48	20.6835	28.99	7.08644	27.5562	281.122	24.7395	103.733	21.2025	1236.11	139.991	317.416	126.564	24.2773	241.616	315.776	17.9755	100.698	1196.16	7.09904	4.72281	188.439	46.1206	25.3175	274.557	1468.96	128.636	1331.09	10.8967	232.067	20.0985	5675.35	480.88
370	PD	65	0	7.81032	6.62505	44.2143	269.719	4.9649	13.2039	82.5202	13.0314	24.0116	30.4305	2.44936	191.764	67.7974	100.224	29.6141	25.0016	13.53	38.686	319.24	30.0778	31.9442	20.7345	1606.93	149.655	145.521	79.1238	20.984	201.407	158.098	18.6139	128.929	913.164	4.70084	2.56062	43.7624	46.1697	32.1474	349.575	2226.44	114.156	1214.19	4.73849	127.608	12.329	5055.62	207.8
371	PD	68	0	5.13876	5.05633	19.8005	213.338	5.56201	10.8214	71.2073	7.58921	20.1333	12.6311	2.75321	103.371	33.428	78.3168	20.5595	22.8282	8.9947	24.3643	136.791	11.9503	38.6169	18.0661	935.754	87.9971	147.726	68.1017	14.2464	140.495	111.069	16.9861	81.9619	900.037	3.03317	6.90001	70.73	38.8021	15.903	181.455	1533.22	53.8639	552.549	3.60293	152.971	15.9146	3320.84	185.187
372	PD	68	1	7.69905	7.1314	27.8646	295.759	13.2453	26.0466	150.979	16.2586	23.836	28.6256	2.05184	156.693	58.4898	75.8958	26.6425	29.2045	19.5778	52.5937	262.333	25.4034	33.0772	25.6786	1266.68	124.391	110.003	75.052	22.423	195.815	100.85	21.9829	93.953	1004.98	4.66421	7.98534	62.7179	31.7975	39.1224	372.35	2074.77	72.5262	788.438	3.14466	130.614	16.276	4056.36	146.244
373	PD	68	1	13.5975	7.46823	31.3039	301.475	11.3578	16.4849	85.6956	12.7806	47.3225	13.9097	4.09133	101.528	69.1221	169.142	22.0297	40.5214	8.8295	46.3281	196.59	18.3764	76.1398	16.6933	1044.75	167.04	239.106	111.758	16.1804	184.993	212.442	21.8969	75.6865	698.79	4.72579	10.536	84.6652	62.0011	18.8654	198.436	1391.64	71.7589	810.433	4.64757	188.875	20.8163	2206.91	193.544
374	PD	68	0	6.56936	6.20893	15.2884	172.601	8.15123	8.02546	74.7294	15.3795	37.1681	13.2601	3.08949	115.036	62.7679	115.263	28.3101	32.8724	10.7184	63.2339	112.628	10.3844	46.7021	20.8515	912.99	158.856	222.236	142.436	10.5497	91.086	144.857	32.5439	120.694	797.924	5.80498	1.3603	98.5126	36.5801	21.5651	219.18	2252.78	48.4461	478.158	4.13804	372.839	35.5021	3815.46	294.947
375	PD	65	1	6.5954	5.07791	16.566	147.349	6.72508	7.56592	35.3625	8.18458	17.9587	9.36068	1.64782	88.2787	40.6575	74.2039	16.2189	32.9119	6.70108	34.081	95.4565	8.8978	38.3478	18.2559	662.737	134.893	164.149	63.5608	10.6959	107.474	109.111	21.2541	79.672	648.627	7.98868	3.44384	104.85	43.2481	13.091	156.496	1409.83	52.7607	519.676	5.04075	269.041	29.4646	2747.17	257.221
376	PD	49	0	11.6068	11.2388	24.9534	337.109	19.6328	19.5547	174.392	22.8567	72.3041	20.2869	6.50618	170.81	69.8346	185.394	34.3272	34.5429	27.4813	59.8157	155.232	14.8648	75.0163	28.1262	1161.94	118.373	132.038	178.592	13.6413	116.043	188.057	52.2283	104.213	888.973	4.5034	8.25566	59.9859	18.9515	22.3794	224.892	2085.75	39.2111	428.544	5.60863	179.102	41.5914	3319.62	160.09
377	PD	77	1	10.0683	7.38195	31.8791	272.498	10.1136	15.617	85.0499	13.9138	94.2724	20.6643	13.3809	111.682	56.0794	272.227	26.0573	47.1239	16.5703	65.6228	175.596	16.7139	147.069	32.9334	998.728	165.243	176.657	280.571	21.4519	214.013	346.455	26.7075	119.579	1204.57	9.98628	9.36162	131.041	32.174	29.9635	330.832	2521.53	71.103	761.057	15.4006	338.237	34.9735	4252.16	314.72
378	PD	80	1	9.71755	9.54555	18.4352	159.766	10.6771	9.42557	40.6222	15.1198	22.4727	12.1046	3.18735	62.5942	87.8141	104.817	30.3053	61.7019	5.53468	76.2956	137.755	13.4633	54.8259	33.9422	627.765	246.434	75.0731	95.1868	18.6293	163.534	137.55	44.1118	127.665	624.629	14.0528	2.12606	42.9403	34.711	22.4577	237.912	1465.24	65.9009	676.646	5.81353	125.932	47.5283	2186.25	110.521
379	PD	63	1	11.3902	9.70813	41.7379	310.688	13.37	23.0761	93.7446	10.1388	38.8401	17.7063	2.05786	125.383	46.5792	127.886	27.3744	25.2839	9.40787	34.5254	185.157	18.1336	52.9615	20.6645	1158.34	122.849	157.664	102.849	16.9827	166.734	181.839	24.9207	110.319	843.465	4.53079	3.90462	74.8743	25.0679	20.9238	226.183	1779.24	90.9483	915.766	5.194	193.543	21.6542	4123.17	226.053
380	PD	63	0	12.9788	8.38124	30.8501	223.479	22.2843	21.636	72.7967	18.5273	41.9169	16.0561	4.71843	90.4504	84.0132	137.276	28.2431	61.9095	12.4526	55.1291	183.645	16.0574	80.6028	37.8026	840.225	204.654	192.528	98.0783	23.1215	239.207	171.879	49.2711	126.592	1055.05	9.53103	13.3208	144.678	34.2958	17.2109	219.313	1331.81	74.0922	797.114	7.0893	257.501	69.3305	3486.48	299.356
381	PD	75	1	15.2265	11.1976	32.4963	324.938	7.92755	8.45819	48.4347	11.1167	44.691	11.7082	5.67607	89.0374	77.8757	201.393	32.6779	39.8906	13.5451	69.1369	176.833	17.564	75.4327	24.0356	1157.61	223.951	288.83	149.628	15.0074	149.671	250.051	74.2237	134.045	748.754	8.01946	4.39638	135.591	96.0122	20.9847	237.823	2099.69	86.8695	912.368	7.27262	329.904	66.1962	3731.86	360.97
382	PD	68	1	11.6198	10.3355	28.0141	278.551	13.5111	14.3906	92.8766	31.8631	40.7428	32.5898	3.47763	223.029	153.76	176.225	51.3424	62.1138	12.6787	60.6697	274.883	28.4373	51.7473	34.2787	1453.35	278.582	138.739	86.4192	18.117	183.293	207.43	26.2058	168.196	948.906	8.26519	9.55802	51.2853	51.8607	25.8614	276.064	2122.36	93.8818	985.335	4.62661	132.29	23.389	4227.44	163.449
383	PD	79	1	6.96986	6.0749	15.4976	162.202	7.2617	8.141	48.1224	14.103	37.6084	14.4582	3.42164	97.7923	85.1883	150.328	27.2978	63.7208	6.35438	45.4144	152.538	14.5427	75.1558	36.5365	956.623	272.45	136.429	95.3777	15.753	175.084	217.593	40.4899	157.342	981.345	11.8893	3.69811	78.6641	39.9769	17.3145	177.453	1388.72	79.9263	831.626	7.37454	131.459	48.4756	4331.6	201.448
384	PD	70	1	8.76812	6.75057	24.7695	237.16	16.9764	22.0778	111.203	20.3809	82.7056	25.9427	9.99119	128.993	106.237	306.08	38.5713	59.3085	7.40771	48.1432	272.867	26.8581	116.119	37.1925	1440.81	261.89	157.296	155.34	26.4305	259.389	320.303	55.0781	188.408	1231	7.51369	11.2496	66.1572	20.8851	26.4469	264.877	1809.81	115.89	1171.19	6.25377	140.3	56.6799	4916.24	205.725
385	PD	63	1	21.0131	11.9556	42.1237	493.793	31.6544	31.1561	101.764	30.6636	62.036	23.7544	5.52454	146.282	152.192	316.89	45.2461	65.6622	9.15769	69.6587	347.267	32.0519	99.165	26.9742	1614.35	380.428	362.102	136.964	26.0426	233.864	353.006	53.461	151.275	767.287	9.32572	6.35555	104.985	60.9281	21.5189	241.359	1991.85	148.428	1554.72	5.29357	302.325	32.705	3568.44	304.522
386	PD	52	1	4.69777	6.43903	24.4921	291.314	4.74541	11.0952	62.3502	7.07891	26.7429	12.4742	3.1227	82.9087	24.1102	110.893	18.0358	14.6784	8.46349	18.6686	121.205	11.6118	51.4272	14.9793	793.063	67.519	213.821	89.4115	12.7468	117.763	150.593	21.4426	76.9455	686.351	3.28243	2.46286	100.361	63.586	15.4371	165.649	1388.77	57.0126	587.731	4.98475	234.4	27.2897	3177.37	279.426
387	PD	68	0	9.43438	8.60411	30.1158	378.478	16.2424	26.5284	179.728	22.001	108.573	32.8071	8.11242	205.353	61.5348	258.49	25.6178	24.1566	23.6351	60.1005	185.206	17.029	84.7858	19.6468	1128.06	101.061	99.1098	268.792	10.9103	116.97	249.533	20.7381	93.0137	802.714	3.21788	2.07629	43.4788	20.281	36.1429	379.299	2910.77	49.5836	525.61	6.55168	202.181	18.752	3988.08	134.482
388	PD	63	1	19.8441	16.5175	38.5472	402.115	31.7041	31.7496	180.152	41.8896	78.0541	38.6929	9.10851	244.63	187.334	256.028	69.121	162.364	22.7749	124.26	362.858	36.2722	158.963	91.4346	1808.92	402.663	295.041	203.699	52.5111	500.218	290.701	98.5353	237.467	1898.94	43.7568	10.3682	221.864	59.339	47.4892	492.876	3320.53	141.316	1499.67	22.4495	246.851	136.224	4534.07	278.918
389	PD	63	0	9.35636	9.65338	21.2754	301.408	10.0289	12.9878	114.839	18.3877	48.6502	20.6355	5.72188	175.938	85.7376	162.004	35.2964	49.7527	13.2123	54.432	198.459	19.625	72.6712	32.2195	1434.52	190.501	356.569	122.292	17.4541	177.631	216.188	24.8706	144.886	1189.64	8.56047	8.44664	157.252	109.233	22.36	252.092	2008.82	78.2273	794.894	6.86546	285.097	27.455	4732.49	440.512
390	PD	72	1	12.6352	9.20049	35.6456	345.728	14.9737	22.1552	104.275	20.5978	43.6113	27.3813	4.179	165.941	102.756	172.038	42.6955	68.3391	8.03988	51.5904	305.324	26.8755	87.6429	43.9618	1703.02	304.179	336.676	113.057	34.8674	330.317	228.064	25.485	196.168	1448.15	14.3269	5.97445	149.983	78.0783	28.7819	302.91	2088.85	145.867	1521.18	7.09183	233.761	28.1476	4928.91	337.766
391	PD	69	1	13.3513	10.4369	39.3018	335.927	26.3677	35.6658	173.548	36.3501	97.8772	42.9891	8.07462	222.794	129.358	288.853	55.545	56.8314	25.1287	95.4071	340.437	32.5307	103.168	39.3619	1532.8	227.649	170.912	213.044	29.2574	278.704	309.484	66.5781	171.484	1145.68	8.33671	4.29786	48.1483	27.2915	50.1537	491.239	2726.58	111.755	1152.66	8.90533	187.142	58.6067	4934.61	232.695
392	PD	75	1	11.5417	6.95017	35.1837	280.442	11.1513	16.4482	79.1195	17.3639	56.7126	25.0205	7.30164	104.767	79.1968	376.514	28.8162	47.2122	4.5653	31.8881	236.043	21.4257	139.614	25.5602	1516.94	273.65	311.146	149.486	18.2819	196.965	497.99	23.4859	166.112	1282.43	9.29744	6.10165	132.067	46.5004	18.6186	183.132	1444.59	134.271	1389.99	10.5402	210.144	21.4986	6166.87	423.76
393	PD	68	0	7.77258	6.27431	17.8525	228.417	11.9658	13.8696	85.2973	16.2402	73.0836	17.1588	6.33321	125.024	79.1676	243.554	29.8095	38.6139	10.2564	49.6987	192.881	17.2519	97.3152	28.8937	1208.34	183.884	288.496	163.819	18.363	162.046	274.465	33.8138	144.276	1066.53	6.70276	6.34041	132.239	59.67	20.9269	234.432	1740.9	72.0867	727.881	7.4678	287.834	33.152	4511.83	394.24
394	PD	49	1	9.22952	6.67127	28.2865	258.577	5.91898	9.16648	48.5268	9.87565	38.9284	14.0043	4.21475	90.0499	65.1407	185.086	23.8284	41.5773	10.1656	37.1055	192.349	18.0049	83.8505	26.2561	1184.69	188.367	297.335	116.163	18.3656	207.483	243.211	14.6747	128.616	1156.94	9.21983	8.29733	135.026	54.0191	19.7376	212.303	1406.55	97.3692	953.446	7.62125	183.562	19.7133	4935.43	394.66
395	PD	68	1	32.7041	21.4014	34.3366	533.801	35.8147	21.2413	161.576	58.9915	80.5327	31.1872	8.17324	248.77	308.316	349.289	121.207	238.41	39.8418	212.097	357.869	39.147	196.83	140.415	2799.59	825.239	744.284	258.126	51.7975	441.546	447.956	183.305	484.145	2599.87	36.5355	11.4613	379.071	109.078	43.853	456.294	3932.74	163.96	1652.42	15.1204	583.749	247.683	7101.51	706.019
396	PD	62	0	5.25564	5.65744	23.9557	225.266	4.6036	7.66226	42.6633	7.37423	43.0592	13.7204	4.52092	91.2885	46.6279	177.273	24.4016	25.6167	6.30633	24.9601	170.521	14.8209	66.9867	19.0941	911.558	122.352	198.933	99.0716	13.8074	144.183	196.662	14.7412	89.5756	726.782	4.70837	6.6344	92.8005	44.6781	16.3193	175.686	1240.51	72.1643	735.068	5.72875	160.606	15.8738	3284.24	249.31
397	PD	69	0	17.8472	11.0563	31.1559	423.372	18.8222	14.2411	87.1803	19.2882	57.7932	13.0005	4.05439	117.258	82.7635	175.107	31.6626	66.3553	13.0168	79.1848	143.07	12.955	93.8466	35.8921	1159.19	301.276	340.704	193.717	17.244	174.434	283.057	30.3877	176.283	1188.59	13.9861	6.70678	170.656	58.7223	23.0782	246.57	2470.82	85.0295	918.023	8.99063	506.411	34.6759	5029.16	530.814
398	PD	64	1	9.03846	7.6821	31.0915	240.83	8.63673	16.5411	75.1579	11.517	35.0991	17.9067	2.63381	121.439	47.1211	117.128	19.755	26.9833	10.8399	40.6314	161.723	13.9524	49.6184	18.3177	927.26	131.909	106.813	91.7212	13.189	141.556	192.023	16.8527	95.4272	870.129	10.7294	2.35684	50.9816	33.5614	23.7596	240.151	1607.2	67.681	712.713	10.5119	110.889	18.4923	3745.64	153.534
399	PD	68	0	6.65006	5.8639	23.2318	221.74	5.40468	8.64688	59.5381	8.68042	39.5323	11.2922	7.46695	113.32	51.9155	173.714	24.9914	37.86	9.02967	30.0576	154.592	14.6728	86.3143	24.0133	1069.08	115.294	164.474	121.05	15.8211	181.595	191.701	12.7774	77.8975	999.396	4.764	13.3211	91.4288	49.4553	14.5305	174.66	1529.37	63.3979	638.614	6.69918	190.055	15.1782	3236.62	189.2
400	PD	68	1	21.5743	16.1939	58.2929	509.587	23.1191	35.418	233.259	21.5807	34.2713	30.2333	3.55487	150.684	61.8814	111.79	34.7846	37.2172	15.7611	76.0882	218.734	19.2999	48.2819	29.076	1365.7	144.096	226.905	139.549	21.7762	190.708	159.972	61.717	126.958	1114.92	6.21994	3.08606	121.553	24.3814	38.3058	404.08	3119.47	82.4384	847.598	5.95036	441.746	54.4019	4711.55	326.474
401	PD	65	0	12.8861	12.7931	48.148	464.673	26.9314	49.8466	237.981	47.3262	69.6212	74.7926	6.76467	424.535	212.196	248.921	97.4712	99.3203	29.6765	106.041	725.186	76.0047	93.1815	73.592	3320.42	434.034	360.624	161.106	56.9759	577.832	283.464	49.6423	323.876	2403.64	12.4823	13.7179	132.493	97.7112	73.125	751.339	4299.49	239.222	2647.85	7.66354	247.963	44.6484	7425.55	389.167
402	PD	65	1	19.9444	12.8679	40.7362	377.5	12.5633	14.4812	125.164	23.8735	30.3936	23.1524	2.81124	180.897	91.7698	103.578	41.9107	56.7156	27.2948	96.9802	196.565	18.8501	53.5504	43.4312	1379.81	220.038	163.339	124.801	17.3866	187.478	143.765	69.1209	167.626	1355.56	12.4018	6.08327	96.1537	41.5362	36.9445	378.213	3253.8	68.5374	757.526	8.23785	219.678	74.4978	4977.31	206.148
403	PD	75	0	7.86066	6.62711	29.8482	341.532	7.52487	13.9852	62.9739	10.3708	58.1115	16.6052	9.57461	117.533	79.5478	299.329	34.6171	45.9384	10.7549	38.6656	272.367	25.8953	122.71	32.1782	1798.89	200.687	290.662	175.862	25.2994	257.945	354.616	25.8288	148.208	1514.05	7.27288	10.6247	125.722	97.8593	26.1786	262.489	2143.83	113.337	1199.9	8.52542	204.189	24.3277	5609.5	340.43
404	PD	75	1	14.9227	8.23468	37.2826	376.547	9.18018	10.7624	90.4138	17.9916	24.8812	18.9521	4.25879	129.857	79.0861	104.695	35.2168	49.9978	12.102	48.7619	185.368	17.5351	56.5698	35.317	1282.39	178.447	171.224	94.2555	19.3568	187.352	167.573	40.4808	130.819	1176.96	10.8153	9.75094	82.1882	52.0583	22.5577	243.991	2355.87	73.781	837.087	8.87765	180.709	43.7323	4719.27	220.045
405	PD	69	1	10.7253	9.05736	29.535	282.35	15.2897	17.429	87.0157	17.2864	58.9949	20.0879	5.71778	145.238	88.759	208.521	38.2377	54.8503	14.9185	61.7763	227.576	21.9523	91.8784	37.5568	1324.25	223.958	226.334	154.645	22.1561	234.952	227.906	58.6844	155.886	1121.96	9.28014	5.32806	115.867	57.2953	25.9218	277.273	2164.55	105.011	1062.01	7.05997	270.126	64.8404	4442.85	268.624
406	PD	62	1	6.03213	6.27353	33.7627	265.147	5.19169	14.3662	60.4019	10.1762	20.3318	24.9374	2.1773	113.655	37.1229	80.0323	17.8127	22.7191	21.2825	38.0839	203.029	18.2745	37.1232	18.8053	994.658	97.102	196.584	99.8547	18.216	190.949	116.402	8.33674	84.4564	900.698	4.4753	3.66614	94.1049	51.9819	37.2102	380.271	2357.73	91.6214	902.399	3.84995	330.319	8.77194	3793.26	244.422
407	PD	63	1	7.08048	7.29508	23.2686	236.831	6.82817	11.2782	56.846	9.24111	30.2668	14.1463	2.60286	83.2549	41.9957	102.423	19.4981	30.4538	10.8293	35.2643	149.352	14.3403	48.2833	21.2586	806.958	114.242	186.569	97.8648	11.4923	144.764	147.685	12.4113	95.0492	831.647	3.73683	6.48543	120.948	48.6866	22.6876	234.197	1403.54	64.0656	656.678	4.58013	218.828	11.6847	3688.06	320.48
408	PD	72	0	13.7385	13.1533	41.4803	442.274	23.4526	30.3014	200.528	41.1408	63.9703	45.6206	6.57891	168.751	99.493	193.158	41.5954	60.3946	23.4403	101.55	294.966	28.6001	88.2827	41.6284	1432	218.675	304.778	183.155	29.4329	298.832	218.503	43.8341	149.995	1374.86	10.3167	9.69579	159.377	70.4176	46.4495	489.784	2820.79	107.302	1083.38	9.08987	383.936	47.1251	4692.11	415.877
409	PD	66	1	11.2009	10.5885	26.0901	302.69	8.93177	9.46983	81.0139	18.1374	63.443	18.4068	7.31781	164.643	92.6869	196.981	39.7576	54.3394	16.0276	88.5557	182.357	17.3584	84.8089	37.103	1415.45	232.542	288.21	217.931	15.1317	164.991	253.054	31.6172	152.127	1125.62	10.9042	6.37969	151.547	64.3455	30.9384	327.777	3385.77	65.2606	751.593	9.2323	492.44	28.9651	4698.46	411.556
410	PD	61	0	15.1987	12.8586	40.1884	353.214	20.4597	27.9549	148.207	35.9331	32.9885	41.4417	3.53476	202.126	144.393	145.801	60.3852	83.7691	15.2275	95.2253	374.796	37.2651	69.7277	55.2575	1768.22	360.673	187.66	111.97	37.6681	347.546	200.169	54.95	225.837	1345.78	11.793	9.09787	75.5416	68.2526	45.2266	491.506	2982.59	157.174	1722.78	5.81947	200.345	55.8835	4805.28	215.566
411	PD	70	1	14.651	10.1262	40.5729	342.629	10.3337	14.8831	65.8346	17.4348	27.0546	26.1932	3.92001	186.564	128.071	140.417	45.3499	67.2868	12.6154	70.7485	342.884	31.9102	53.7484	30.3352	1723.45	289.661	267.028	103.361	28.7137	265.058	182.322	22.8236	169.032	1079.1	9.02002	5.21731	95.4557	79.8903	36.5958	387.725	2677.17	146.713	1495.62	4.27548	237.042	19.0717	4954.66	295.623
412	PD	68	0	4.43243	4.45545	19.6899	204.868	2.02578	4.47997	30.8304	9.34049	61.9003	15.9539	4.91075	88.2515	73.8778	316.27	27.3735	31.9773	5.14369	23.951	273.004	23.1957	93.2948	19.9141	1122.42	191.6	264.684	93.6262	16.3893	177.27	392.98	15.7514	117.352	851.6	5.9012	2.26917	112.076	84.3213	14.9963	158.988	890.587	117.012	1154.6	8.20222	115.8	14.2761	4377.73	334.069
413	PD	63	1	12.0943	9.17933	38.1763	356.956	14.7676	22.4567	102.472	24.124	39.6578	29.0568	4.69083	182.217	105.717	124.589	34.5407	52.8613	13.9574	74.9562	245.391	25.2475	58.3112	27.2558	1230.97	243.733	151.927	123.6	22.6694	234.04	183.903	26.569	135.764	1060.28	10.6209	5.54348	67.1972	36.0467	38.587	405.594	3097.81	110.872	1149.39	7.21229	239.041	28.6572	4813.27	209.404
414	PD	68	1	11.9096	11.6122	42.6299	591.44	17.9765	37.1264	283.914	32.7045	53.9425	54.4784	3.73791	374.814	112.227	162.737	48.9971	50.7946	26.6056	86.3104	436.581	44.2232	58.3362	32.1139	2379.62	224.013	189.34	159.163	35.7846	328.238	166.995	36.1053	122.149	1113.9	9.91225	6.86971	67.797	81.3471	60.2038	630.467	4823.47	155.087	1630.1	6.99523	243.54	24.1832	3939.37	148.08
415	PD	72	1	14.2103	7.86659	29.975	261.3	10.6258	13.5149	58.9182	16.3046	66.2458	16.6948	4.8979	93.6298	94.2493	274.259	29.1963	47.5378	7.19133	44.5478	256.513	25.4799	103.551	13.861	710.803	194.926	158.146	125.189	25.8197	241.504	266.218	30.2353	52.6111	216.652	7.30348	1.63223	37.7713	57.4669	19.9376	211.092	1191.77	109.907	1178.55	6.15001	168.268	27.0286	393.93	60.8411
416	PD	68	0	15.8064	11.6632	33.7245	302.876	17.6494	17.022	130.759	32.8906	81.8426	26.1093	9.34391	216.732	183.342	366.1	72.1408	105.17	13.3603	107.147	376.478	35.9363	153.859	52.1814	2167.98	421.803	337.599	245.664	34.3183	324.333	411.08	79.5963	206.644	1233.83	15.8497	19.5821	137.312	91.4058	34.2564	377.577	3062.3	147.895	1481.96	12.4487	317.463	72.4979	3763.31	281.96
417	PD	65	1	13.7223	9.39158	42.7356	352.891	14.1763	22.8607	97.6466	20.4831	76.514	32.9298	7.15494	128.117	90.5731	285.973	34.9311	51.0465	15.1677	65.5177	303.722	28.5311	117.307	31.7809	1591.91	235.385	95.4356	256.002	28.6245	263.931	339.715	15.0384	157.873	1263.36	7.07575	5.68784	19.866	27.2062	43.284	458.109	2770.12	126.123	1355.18	7.67615	97.5506	13.5157	5026.27	126.414
418	PD	69	1	10.1323	9.36999	27.638	343.179	14.6553	19.9165	97.2253	19.409	23.9077	21.1099	3.22513	130.015	70.6182	90.1798	26.7682	39.2351	14.3028	44.9134	185.945	16.6796	41.5348	24.4429	947.543	152.809	240.164	68.1348	16.7311	170.848	127.665	21.3103	111.366	833.652	7.07409	3.19175	99.8683	35.503	22.4933	226.092	1524.88	72.8368	735.752	4.83279	210.729	22.067	3560.56	322.584
419	PD	72	1	12.3408	9.90803	32.177	283.014	15.6625	18.6385	118.208	26.2505	45.023	27.2207	7.49395	161.455	115.512	164.377	48.8014	76.0033	5.85653	66.944	273.632	24.8208	78.9406	43.1616	1477.87	266.405	283.768	110.423	27.112	278.26	208.089	51.8495	168.853	1313.03	13.1914	12.993	149.224	76.3001	26.4032	308.597	2003.3	105.331	1054.43	8.78742	269.766	64.7582	4579.62	341.952
420	PD	70	1	13.7354	12.7773	23.6418	299.474	16.2999	10.6304	95.989	19.5077	45.3816	13.0702	3.67631	116.364	86.3943	143.589	27.4538	31.9834	12.0236	56.2294	140.684	13.6588	64.6639	22.8067	796.505	170.041	227.583	85.2467	8.78382	82.3257	227.894	45.7568	133.234	682.456	5.52862	3.107	100.058	37.5955	15.2506	158.85	1143.26	47.6111	492.17	5.91943	230.388	43.0236	3434.19	332.534
421	PD	69	1	24.8984	16.1756	46.7451	407.228	39.4494	34.3869	127.222	49.0942	71.0884	36.9289	7.61033	158.253	214.535	250.623	56.7472	128.756	9.33573	103.215	333.747	33.7884	121.639	57.8041	1459.77	477.303	187.95	150.173	33.8759	310.934	295.915	56.3736	231.867	1314.56	16.245	10.8436	105.925	57.3706	33.1191	333.859	1985.39	121.79	1322.59	8.43266	173.305	65.7546	4959.26	280.686
422	PD	69	1	18.69	13.9416	48.6238	359.389	15.9815	22.0792	96.6774	33.1871	40.984	39.5568	2.74968	179.458	150.853	140.76	48.533	80.577	16.5925	132.512	372.93	37.3631	54.0494	39.3154	1385.44	373.613	165.129	122.5	28.5716	280.486	205.203	53.6073	197.742	1003.26	14.4206	1.70073	87.4417	49.7847	55.5053	563.019	2766.2	144.557	1586.17	6.4723	223.847	45.6272	4494.96	240.386
423	PD	61	1	11.2279	8.12186	32.1537	374.531	18.4589	25.8211	178.471	37.2485	126.148	45.4648	6.08376	272.081	180.079	393.014	58.1619	84.2923	18.8942	103.771	485.258	45.1047	145.97	51.5052	2773.35	420.473	421.022	273.917	37.3729	352.231	482.151	57.4434	261.475	1981.49	14.9534	3.95834	170.047	100.721	50.7333	557.891	3750	179.572	1920.98	13.9736	410.239	50.2619	8248.65	520.035
424	PD	45	1	5.27286	6.9783	26.9736	264.095	3.00781	7.48906	52.9864	9.93436	13.3246	26.1178	1.67987	169.943	71.595	75.1674	40.6827	41.1451	14.8995	36.7374	350.221	35.2241	38.6841	36.7445	1790.78	185.271	99.7518	57.1991	29.9234	302.761	138.739	32.8859	167.229	1479.13	8.27412	9.47305	41.9496	72.9105	34.5312	375.377	2590.5	142.971	1441.24	5.82514	90.8677	33.0846	5879.53	134.355
425	PD	63	0	12.4128	10.1807	20.9305	253.631	12.8214	10.2504	58.7345	14.8869	22.3709	9.41351	2.68127	95.5176	68.1147	88.9699	30.8833	40.9054	13.8499	66.776	111.295	11.358	41.9968	30.372	930.603	166.967	150.625	94.1294	10.9607	109.207	116.974	54.9143	133.956	847.278	6.24437	4.11436	70.5309	37.9351	19.972	204.532	2175.62	45.37	469.128	3.98626	276.247	54.821	3128.99	196.056
426	PD	72	0	11.4847	11.9	33.0294	467.352	14.0384	21.7139	101.599	17.6368	67.8003	24.0123	4.28526	182.354	79.1559	226.971	35.2802	35.3014	24.1481	61.6672	222.703	22.5129	72.2415	23.7205	1641.38	197.877	150.975	222.501	14.9641	151.355	271.526	19.1373	128.793	923.05	7.45422	1.50994	58.1175	42.0605	30.8766	327.023	2893.55	90.3184	938.57	7.91348	175.64	11.8153	4469.57	183.243
427	PD	79	1	5.8405	6.96159	27.7417	281.103	6.32656	16.4202	72.2716	14.4046	42.0847	36.3879	3.14938	139.528	71.4735	149.869	35.0867	40.8193	9.87399	42.3206	363.946	36.0723	66.4002	34.399	1413.5	192.017	154.912	93.878	29.911	310.92	218.069	24.8325	165.834	1155.14	7.10157	2.43618	87.6277	53.0108	35.4046	401.194	2060.32	154.073	1580.3	7.39426	58.0691	23.8285	5083.42	212.195
428	PD	68	1	12.1122	9.21316	40.5332	350.865	13.8082	23.6103	80.7637	15.594	48.5484	21.0821	4.76033	126.343	73.1028	189.625	32.9282	50.6999	10.3212	47.4714	242.538	23.2866	93.9613	34.2228	1366.24	222.566	286.6	127.765	25.6117	251.832	275.331	27.6815	153.75	1251.49	11.2358	6.30522	133.976	46.7883	23.1786	251.621	1705.55	114.622	1137.11	9.4725	211.203	30.2497	4964.66	370.071
429	PD	72	1	18.5829	15.7015	55.1807	445.341	36.9688	55.6291	311.976	52.819	67.8349	67.7792	9.26286	387.872	181.356	175.397	83.434	98.9362	34.0784	145.041	518.981	48.8719	81.9464	69.9873	2580.81	307.705	323.803	185.113	43.6947	449.128	201.529	79.0337	247.691	2000.63	16.605	20.6929	153.721	75.5261	83.4398	804.822	4882.95	151.258	1609.07	9.3219	429.555	73.738	5807.34	326.82
430	PD	65	0	17.0055	9.62566	34.0773	391.921	35.4972	28.1706	184.166	43.9745	152.473	31.9914	15.2356	218.584	195.93	439.91	54.3175	105.71	19.5422	121.529	334.005	31.7595	197.818	49.9347	2111.98	401.874	358.479	317.257	29.3667	299.386	524.801	45.8858	223.826	2041.04	12.9441	19.9217	196.488	67.1612	37.7283	382.041	2654.13	113.356	1154.36	12.9017	358.748	44.7916	8089.95	613.252
431	PD	52	1	16.8228	11.9565	37.2215	348.442	14.0024	15.7212	70.8131	17.4933	39.2313	15.6479	4.41095	105.947	106.493	176.61	37.2604	67.3142	12.807	57.0055	199.068	19.2982	73.3017	36.1734	1467.93	289.163	350.15	113.808	20.9654	196.892	210.473	52.3978	143.179	1098.01	11.6786	10.3483	154.9	119.201	15.998	200.851	1761.51	85.9684	957.48	6.9522	217.438	57.2297	4412.33	329.095
432	PD	75	0	9.15032	9.52032	30.741	380.528	11.4221	17.771	85.8718	14.9219	46.5945	20.8091	3.9082	154.194	60.6816	148.343	27.3137	32.5777	12.1305	40.7701	177.505	17.5559	63.3266	26.4831	1211.64	133.257	231.584	121.116	17.7115	165.262	172.211	23.4053	105.955	974.912	5.90931	4.90179	88.4941	50.1494	21.94	258	2212.42	72.9564	756.585	5.4714	278.564	24.4382	3783.68	267.104
433	PD	72	1	11.9684	13.4336	48.3362	905.742	22.8981	57.1275	188.708	22.6798	27.5231	50.0438	2.98062	215.876	59.4094	99.454	27.4699	30.229	35.1909	67.7747	292.479	30.0555	47.1282	21.9905	1452.85	135.458	179.192	125.715	26.1722	247.422	129.688	24.9585	105.809	1090.71	9.69099	3.05853	92.4222	34.4597	55.4442	570.858	3937.58	112.698	1207.56	6.12735	258.538	21.3921	4024.23	184.935
434	PD	52	1	11.4322	8.20056	27.3365	250.477	27.6638	34.7081	193.907	28.6236	85.7667	27.9863	7.13333	224.214	104.848	228.756	39.1278	54.3297	17.9148	60.9774	239.847	24.0652	91.7624	35.9044	1501.54	200.898	254.685	175.746	20.0281	209.808	228.095	44.3088	145.469	1190.11	6.58647	6.69286	128.927	35.4854	27.7709	293.165	2177.16	75.8014	784.379	6.24335	331.284	40.5903	4346.16	315.688
435	PD	59	0	19.7143	13.6534	46.8927	384.965	17.5509	22.2027	104.492	25.9508	73.1055	28.9702	6.76442	166.235	135.838	230.145	53.169	105.791	18.0785	94.1495	302.742	30.315	122.302	59.0201	1723.82	372.403	605.416	196.278	36.9611	373.88	258.511	79.8588	192.73	1437.36	22.7411	8.21079	290.211	129.755	41.2668	398.261	2772.67	148.491	1535.52	11.9092	464.773	105.651	3970.88	514.268
436	PD	68	0	12.3963	10.3544	24.3657	282.54	19.1878	17.5022	138.623	21.64	73.0824	16.3338	7.37416	130.694	72.4428	237.603	31.2784	55.8585	21.4688	82.6262	139.735	12.6206	100.705	35.7726	1215.22	193.963	400.231	280.068	13.9636	146.231	255.133	75.4147	143.46	1197.94	10.3686	5.24829	232.609	60.3841	25.4355	291.195	3361.28	60.1263	650.483	8.49571	798.077	78.7387	4441.8	510.065
437	PD	68	0	9.57832	5.69979	25.0453	236.788	10.8226	12.138	88.4287	19.7093	110.57	22.3954	8.54989	133.668	140.707	470.786	38.2703	96.5518	8.03406	71.2525	339.712	31.2446	212.705	38.325	1762.61	473.428	387.59	254.219	39.2995	389.399	568.265	35.6096	162.349	1365.36	15.1342	8.32387	159.786	45.3352	29.0114	335.763	2671.77	187.976	2040.15	13.6785	400.51	37.1995	4221.48	320.228
438	PD	59	1	17.3075	12.5999	36.8943	360.163	13.568	18.9173	112.101	19.1633	40.1112	22.5139	4.98217	145.653	118.516	182.3	61.5972	88.926	19.5279	63.7376	349.364	32.7836	80.4103	55.7964	2028.24	289.459	242.155	99.5813	36.4753	366.64	184.536	161.865	184.345	1421.38	15.7002	15.3373	114.42	69.8547	28.4565	305.21	2072.07	114.008	1281.74	8.17292	178.456	160.786	3448.76	176.5
439	PD	75	1	16.1562	11.4204	40.6551	280.662	20.9202	30.1898	100.878	28.4688	73.7524	35.1717	8.14516	192.078	94.5075	175.096	35.0325	59.2086	16.757	74.5265	207.03	18.9813	79.9425	35.7513	991.691	195.724	58.8357	175.673	21.1309	198.075	182.329	17.2866	126.141	971.464	8.8701	5.11175	86.7204	48.3943	39.1756	385.269	2791.02	76.657	774.827	6.19963	320.281	22.5199	3244.93	183.626
440	PD	63	1	7.87324	7.75353	21.521	290.283	10.9776	17.9968	108.31	13.3289	27.5825	18.5589	2.42191	138.761	59.3412	103.055	27.5882	25.7992	13.2956	28.6078	170.795	15.6585	39.2013	18.2699	1083.91	121.64	306.96	63.0848	11.7853	118.208	128.789	39.5604	105.321	795.423	4.27821	1.61135	134.987	59.2504	14.8042	175.59	1284.57	61.0755	599.992	4.10427	147.112	34.3914	3695.32	351.277
441	PD	58	1	12.9561	7.4293	23.3466	171.335	17.4214	16.9325	31.0089	21.553	82.1884	26.8645	4.87383	16.8421	18.8585	210.07	2.78397	5.12256	5.37267	65.6773	201.225	20.8684	50.9148	1.61814	64.4033	26.4291	8.33867	143.516	10.7912	114.864	143.509	5.5507	9.52272	33.5653	0.990065	0.186678	3.53828	3.502	28.8142	286.457	465.132	50.0938	508.652	3.0527	28.899	2.28327	161.279	9.50338
442	PD	78	1	12.8817	10.1906	27.6881	403.724	12.3045	12.872	106.14	18.946	126.218	18.0032	12.6426	159.239	93.7454	395.226	39.5956	74.7974	7.19175	71.7007	183.936	18.5571	205.432	45.3144	1478.75	250.144	307.527	354.244	20.7607	222.751	439.149	47.3411	158.803	1542.12	13.7571	5.51301	179.083	72.4534	25.9821	269.962	2585.64	79.7915	854.783	16.9224	319.799	57.8308	4802.39	388.074
443	PD	72	1	22.3962	19.7965	65.904	494.81	31.6889	44.431	222.96	25.2935	44.7129	34.5365	5.34539	267.388	118.163	156.675	61.2223	72.9712	38.6102	119.863	311.749	32.2725	69.9072	56.1225	2189.2	246.837	277.14	199.097	34.9151	326.176	188.026	59.4861	188.078	1628.41	9.48931	11.4624	132.17	54.6744	58.8077	603.589	4434	119.833	1226.02	6.91203	420.948	60.5913	4781.22	268.265
444	PD	75	1	13.2463	11.2833	33.4641	355.725	10.1922	12.2284	70.0704	15.2126	42.3954	15.1867	3.4778	127.075	83.9811	201.376	43.941	44.4145	7.54856	48.8804	186.199	19.0411	79.4747	36.152	1474.2	279.369	272.354	129.13	15.8255	156.531	277.092	50.8788	204.316	1054.05	9.02968	3.72276	104.601	54.0455	19.9272	218.196	2267.18	96.1076	975.047	7.07816	250.26	47.6473	5230.8	328.032
445	PD	73	0	15.9117	10.7308	51.71	428.946	22.8149	32.1084	123.83	30.0038	98.2775	41.2347	9.57631	155.345	118.58	300.537	38.6259	74.7328	9.26395	64.4388	349.295	34.2708	142.125	37.1283	1501.63	262.078	407.35	178.936	34.0041	342.247	365.383	38.112	148.071	1341.32	11.7868	9.90795	228.757	90.3623	31.7321	339.443	1950.05	136.91	1459.57	13.3252	326.02	43.4708	4756.18	435.196
446	PD	65	0	12.0284	12.0082	31.6229	325.499	13.2094	16.1144	111.668	20.2819	73.9814	21.6271	9.01257	176.03	90.5883	251.71	46.0488	58.4133	15.3464	69.2005	216.261	20.3289	123.391	42.6798	1426.35	230.033	289.009	215.401	21.457	225.23	279.046	60.7635	163.431	1171.58	10.6657	11.8957	156.248	87.3346	29.5679	325.703	2664.3	95.831	987.588	10.1577	392.247	70.8586	3814.12	299.517
447	PD	75	1	14.2502	10.4507	35.7804	394.326	17.8378	24.8832	177.224	35.5729	102.955	41.9256	12.6491	294.017	149.395	290.83	57.4679	106.79	17.9483	82.3	367.679	33.6749	165.215	58.948	2078.34	311.411	296.389	224.467	39.6135	364.185	360.053	44.6073	199.211	2042.48	18.0433	12.5562	164.972	61.3323	36.8003	404.654	3039.13	121.517	1364.12	17.275	269.311	49.8447	6043.02	342.358
448	PD	63	1	12.4561	7.9574	23.2399	216.92	13.8444	12.105	66.3511	14.6346	104.904	11.2473	10.6102	91.623	85.4844	389.933	39.5056	60.06	14.7267	57.6761	147.254	14.172	182.653	37.4372	1223.02	279	517.119	274.373	15.1431	163.266	473.203	98.7367	176.19	1176.24	16.6611	8.04885	225.376	69.0735	14.899	170.848	1486.04	75.2695	790.273	20.9726	375.948	113.993	5060.24	646.356
449	PD	80	1	27.3539	18.8322	47.5335	573.558	48.3385	44.2775	309.923	77.9424	328.149	60.1617	50.1038	391.216	359.104	900.101	138.703	254.549	84.6311	364.359	630.573	60.5689	403.715	144.778	3964.46	748.836	448.552	1072.63	75.4137	668.887	781.998	133.737	446.315	3626.51	32.0166	12.2106	288.16	94.1472	123.927	1281.48	7970.11	203.359	2113.99	25.0608	695.928	138.668	8561.82	487.17
450	PD	70	1	7.51697	8.90389	33.599	437.966	15.1227	26.8759	258.735	18.5506	77.759	27.7383	12.0618	331.846	48.5428	172.357	25.4725	28.7087	37.9359	44.5038	149.518	13.2628	77.6063	25.1432	1548.67	70.4502	212.208	215.222	12.8155	141.198	164.502	33.7154	71.5151	1257.41	6.51787	9.57525	86.6009	44.8565	26.4921	287.303	3662.86	40.2934	433.856	9.9172	330.881	34.4835	3720.51	235.797
451	PD	75	1	13.3555	12.3359	57.2276	574.964	20.6156	37.4374	234.97	33.7751	71.4876	50.9221	5.27191	300.92	110.186	205.529	40.8977	51.4969	20.8287	86.4337	354.424	33.2051	94.4316	36.3884	1880.08	224.184	670.219	163.292	31.4491	286.113	254.871	53.5154	142.685	1456	12.8443	9.42317	334.087	132.535	41.7001	479.505	3289.7	126.829	1375.23	11.7979	863.47	54.2581	5369.53	727.589
452	PD	55	0	9.0765	8.92133	38.9757	318.915	13.7929	25.3935	147.784	16.2555	33.483	26.9507	4.49307	177.224	60.1647	98.0111	31.2512	38.2566	20.4801	58.5279	223.753	22.0913	50.172	31.4809	1209.58	135.231	148.233	129.592	25.4444	258.173	118.265	21.9152	115.319	1150.61	7.86031	10.5002	87.5271	44.7377	44.4343	468.002	3163.24	84.744	915.113	6.01795	301.996	24.6819	3748.05	190.509
453	PD	68	0	8.71616	8.91172	29.1656	357.858	10.8849	17.225	87.4159	15.834	60.6569	22.5287	5.88735	149.928	80.4011	195.245	32.8508	55.8812	11.1767	46.6124	231.596	22.1924	104.601	36.6066	1280.19	212.942	338.807	127.432	25.4586	250.626	283.037	23.8217	159.882	1380.4	11.0907	5.76778	216.242	86.2061	26.7858	286.949	1926.18	95.5259	1062.84	11.4791	322.137	29.7718	5599.12	517.644
454	PD	45	1	29.0303	21.5548	39.1825	438.001	28.2391	17.8399	122.152	38.5166	48.8605	22.8485	5.31959	188.322	208.072	203.409	91.8821	145.795	14.4684	142.428	254.718	25.5571	105.523	96.5178	2116.89	581.185	548.767	149.72	25.1779	285.101	266.255	138.132	366.123	1890.14	29.298	9.44097	286.133	116.989	29.0254	321.983	3195.75	116.155	1197.14	9.94155	541.375	159.275	6197.25	637.788
455	PD	75	1	9.51774	9.55222	28.1412	435.372	13.8409	21.699	175.377	24.3371	69.734	33.0526	5.68637	210.648	123.13	235.492	51.8497	71.8543	20.1111	87.9843	365.704	36.9482	114.085	51.5448	2067.04	267.413	308.207	204.688	33.7243	311.012	304.921	56.3188	208.353	1832.64	10.8419	7.58204	140.228	90.7204	46.7795	545.522	3474.82	119.646	1258.92	9.513	297.148	54.4963	6598.43	350.958
456	PD	74	1	14.8526	11.6094	25.3656	332.229	23.2407	21.0662	133.208	52.2843	93.0942	37.4285	8.43512	180.915	234.926	300.246	63.8647	152.939	15.876	127.939	340.814	31.4592	162.315	86.8619	1643.58	531.777	271.608	182.713	36.9135	335.536	363.155	80.5038	311.402	1943.78	24.9786	7.62605	161.463	92.5703	35.4492	400.069	2197.7	120.329	1246.92	13.4408	119.833	106.204	6503.28	339.178
457	PD	74	1	8.05666	7.10938	18.9814	215.566	7.93721	7.04721	58.4212	17.1441	29.1144	13.1674	5.24687	112.854	68.7378	101.541	21.7802	37.0359	33.0644	73.5123	100.121	9.06164	42.9627	20.3894	738.317	130.774	134.869	121.097	8.56361	81.5335	99.9531	22.5892	76.0167	687.5	4.99985	6.19803	70.2582	39.9519	22.2672	238.395	2286.28	27.2401	286.911	3.51084	341.574	25.9312	2458.72	167.741
458	PD	58	1	9.51846	8.32077	30.5668	275.394	9.44283	13.7774	82.8174	12.8928	35.1136	19.3312	3.3498	154.885	56.5592	119.861	25.4403	31.587	15.5608	55.8723	191.182	18.8954	54.296	20.6693	1100.43	141.982	154.411	122.301	21.1384	185.987	147.485	22.193	96.1096	902.559	8.38813	4.03298	71.1646	39.3784	25.872	304.288	2544.63	83.0015	872.461	0.0760248	243.585	21.7053	3513.66	189.333
459	PD	68	0	8.54145	6.98645	30.9741	360.89	9.78578	18.0566	67.8692	14.9298	108.304	27.7944	10.5695	136.081	108.366	407.968	37.1498	69.3295	10.8194	49.461	430.712	39.883	160.155	32.7027	1633.69	320.712	279.502	213.655	38.4719	384.893	432.08	24.8685	166.527	1038.39	14.1662	11.5911	102.462	127.151	32.6593	376.557	1914.1	198.229	2154.82	15.2336	172.971	21.2711	3608.8	242.174
460	PD	62	1	8.01963	7.31718	19.5668	272.56	16.7083	19.86	116.784	26.4582	77.2145	26.2551	6.75912	159.843	131.22	206.362	41.5608	69.7225	10.9613	69.7359	278.473	24.6247	96.4982	41.4715	1265.54	260.047	106.321	141.246	24.699	235.435	307.155	21.8156	178.428	1322.25	7.3799	8.65131	30.3262	38.4617	28.5539	307.769	1762.01	89.8684	949.211	8.3357	97.2515	23.2214	5516.49	178.686
461	PD	75	0	16.0858	11.4109	36.7059	337.359	20.5862	23.5119	118.586	29.0567	93.4502	29.4602	9.08469	191.063	131.064	343.494	50.5074	85.7811	10.3371	92.3754	300.892	26.4339	160.102	51.1446	1833.2	375.3	199.228	262.261	27.0862	272.713	475.904	54.5919	260.586	1745.44	14.8763	8.52839	111.735	58.4778	36.7654	374.374	2574.02	123.774	1289.51	13.5965	202.94	56.2951	6686.34	312.813
462	PD	55	1	6.65549	8.47562	21.4383	242.984	8.98895	15.3035	61.7157	9.62696	13.4906	15.0348	1.60031	82.6915	36.7582	48.8654	14.305	22.6882	6.72134	30.721	103.079	9.23813	22.9512	15.5621	615.346	79.3597	199.498	46.3461	10.2805	101.097	60.1669	14.688	50.1732	561.603	4.39726	4.72433	118.326	58.6895	14.3889	162.786	1233.59	35.356	372.165	2.55089	248.667	14.664	1892.28	230.358
463	PD	63	1	12.4646	11.8009	23.4977	464.33	18.1188	19.8074	57.28	16.2092	45.272	15.6264	4.11796	86.0536	61.3116	181.359	29.3585	39.1179	11.1581	37.1598	148.624	15.2271	87.273	27.4688	960.517	164.943	531.383	121.662	16.0062	146.403	213.995	47.8175	115.81	877.656	6.33223	7.96048	287.76	56.3799	14.6841	165.198	1412.77	70.0306	736.586	6.05972	301.864	45.8959	3150.17	459.907
464	PD	72	1	15.5698	13.2051	28.3583	318.805	23.0671	20.1834	124.035	31.6784	52.7606	21.3058	5.42831	214.775	165.092	163.63	66.5025	105.863	19.1663	108.083	239.734	22.4563	94.2598	67.3653	1600.2	402.991	370.92	161.195	26.9243	272.059	210.711	82.1349	231.156	1382.4	21.6691	7.67736	211.62	67.0346	31.4059	335.018	3575.1	107.549	1123.9	9.72534	572.117	101.789	3645.87	344.981
465	PD	72	0	14.1341	7.16959	21.6201	201.201	21.1733	14.8468	54.83	21.3786	88.6412	12.6045	6.52866	95.1436	124.266	286.553	34.9125	66.5025	6.3034	70.3813	164.896	15.3717	98.4534	27.9255	1011.94	350.028	215.906	169.703	14.7251	137.242	324.581	36.8636	164.122	876.138	11.1797	5.19247	116.12	33.644	14.8745	169.161	1419.53	78.0309	788.015	8.13268	231.362	33.949	4851.41	404.21
466	PD	68	1	11.4817	10.2092	31.1296	278.587	14.5349	19.3116	82.0275	23.6025	46.8522	26.4607	4.3919	122.152	97.5713	177.369	43.6863	57.1828	8.98088	51.4154	213.13	19.0276	80.2388	38.1915	1090.66	259.864	147.964	99.7278	21.2406	186.01	241.454	60.0045	177.965	962.314	10.2173	2.95522	86.3265	26.034	21.711	220.535	1421.81	101.205	1033.7	7.8007	136.055	61.1078	4338.35	213.8
467	PD	68	1	7.8649	8.49586	22.9356	363.52	7.37815	12.2471	87.6377	12.7851	32.8954	19.0749	2.65005	151.046	59.1609	115.559	32.5329	34.507	10.0187	49.8072	198.175	16.7596	53.7709	30.2179	1300.82	151.826	177.355	109.576	16.0289	177.38	164.697	8.39251	134.617	1184.23	5.85817	7.19339	86.3754	61.0744	30.3317	313.041	2687.45	73.4886	773.428	5.50619	215.554	8.57933	4513.54	229.534
468	PD	72	1	17.0003	11.358	36.6469	331.364	15.0442	15.5182	98.5206	30.438	77.8524	28.0148	8.97809	180.98	131.631	257.473	45.9463	86.9256	15.7292	103.137	255.375	25.0916	127.276	47.345	1579.93	303.217	240.76	226.9	26.2789	249.524	326.535	48.9808	198.939	1506.82	11.9725	11.9725	125.163	84.1265	38.4327	383.728	2878.58	86.5206	939.739	9.85794	307.065	56.5792	5399.45	311.307
469	PD	63	0	25.0676	22.4555	42.3654	434.097	28.8645	26.5566	188.657	30.4936	54.8468	22.2075	4.93269	213.631	158.717	219.286	89.8319	129.429	32.0683	132.897	290.502	28.9731	125.552	80.2406	2148.36	491.31	561.651	158.122	35.5062	344.677	291.889	325.023	275.769	1402.47	35.0195	12.4918	263.606	173.245	30.1211	317.23	3737.41	145.383	1503	17.5536	721.013	372.068	3649.25	445.708
470	PD	54	1	7.44547	6.71875	27.7598	272.718	7.09237	14.5262	68.7994	13.0392	42.0329	23.6557	4.21282	127.831	63.9348	154.787	29.8961	31.7187	9.39425	28.7253	225.03	20.6893	63.6465	25.1506	1281.95	146.582	197.503	90.467	18.7084	172.319	199.775	19.014	129.433	980.804	4.56575	6.29508	82.9287	60.022	20.921	214.829	1354.07	88.176	919.728	4.98585	137.208	17.0318	4584.01	244.746
471	PD	68	0	12.0958	8.17147	26.9054	376.744	16.9454	17.736	152.405	27.5611	159.441	23.0473	16.1883	220.844	115.34	458.572	47.4064	77.6083	16.5714	105.949	235.246	22.5326	201.857	47.3046	1938.3	309.928	238.056	458.126	25.532	248.69	508.168	25.4079	200.34	1844.4	16.2309	5.47487	110.71	38.2416	41.0958	404.863	3798.08	103.167	1048.88	17.0928	385.437	29.074	6522.59	299.526
472	PD	68	1	10.2313	8.30402	16.1436	205.527	12.413	10.4321	63.4076	16.0636	36.3555	11.8816	5.06901	112.55	79.2124	138.461	36.1208	59.6952	22.6248	53.3955	106.721	11.0582	70.8118	39.2257	1039.2	190.638	364.359	123.968	12.6851	122.879	161.679	75.2479	140.713	1167.22	7.63101	10.8688	241.278	47.0038	14.9981	162.342	1928.62	40.8105	472.955	5.77603	591.383	98.3103	3893.98	466.574
473	PD	70	1	10.0901	8.90335	28.5776	329.994	9.25299	12.2758	72.1729	12.9862	21.0651	16.0937	1.03263	118.213	73.3329	83.0475	28.8251	40.4585	8.571	45.1585	198.255	17.8833	38.8146	24.8264	1131.7	187.351	163.677	60.2968	15.5932	164.541	119.575	36.6763	119.709	874.163	6.93459	5.32085	72.6277	46.9992	20.426	215.869	1682.11	80.9845	865.418	3.88152	183.538	29.0456	3781.41	225.441
474	PD	65	1	14.4143	10.9173	35.6551	362.62	12.5781	14.579	61.6663	14.1474	29.5808	14.733	2.4519	95.8645	90.6896	148.083	33.8033	50.206	4.69318	53.6858	187.408	18.297	57.5751	30.4442	1218.52	245.635	355.687	87.5267	16.2342	156.414	203.677	54.1684	154.942	905.304	7.44422	8.5751	154.381	76.7601	16.5903	197.066	1494.89	85.3352	891.931	5.74617	276.945	48.8734	4401.99	451.859
475	PD	63	1	5.72402	5.90549	24.5192	271.845	3.8621	7.82852	44.2605	6.53887	38.7352	12.065	5.32798	102.272	37.3386	195.181	20.3566	18.3903	7.92082	14.5282	149.525	14.1512	70.0573	14.8291	1192.28	110.337	226.16	93.3979	12.4351	128.465	271.879	24.3665	97.1038	814.912	3.95145	4.13323	72.825	40.6652	12.7482	132.485	1358.61	76.1095	775.018	6.22444	154.326	20.8019	4187.68	249.568
476	PD	78	1	18.8036	11.2872	50.5362	344.888	32.9788	43.7568	163.705	36.5871	45.9484	46.014	4.3324	159.373	141.693	178.257	55.0484	95.8714	13.7545	81.8219	429.65	38.8582	100.152	58.5187	1503.4	298.24	145.879	115.025	43.6342	446.964	259.097	45.4155	194.444	1484.83	18.4517	9.78672	85.188	35.1113	36.8453	419.133	1979.11	159.371	1598.92	13.2392	136.758	59.2184	5353.93	241.973
477	PD	65	1	10.3045	9.27412	27.1811	277.866	9.71069	13.3745	57.2694	19.0477	55.8289	25.045	4.00565	132.56	126.751	237.565	55.5557	51.2689	10.1468	51.4708	363.497	34.6038	75.1292	31.9074	1683.01	336.841	332.922	123.067	24.9723	239.239	316.624	37.3175	217.8	960.133	9.37568	4.81097	112.103	83.4444	27.3354	306.989	1725.02	170.665	1743.25	6.18744	201.869	25.7948	5300.75	378.621
478	PD	68	1	12.3346	11.6616	45.8762	361.613	9.3192	17.0341	69.6028	10.7963	23.2873	23.4215	1.99746	118.488	70.9183	118.005	32.4018	32.0193	11.3875	41.9606	297.572	27.1471	47.668	22.137	1178.03	161.353	245.164	77.4042	25.1562	265.826	148.933	50.053	99.7378	662.457	5.64656	4.35805	92.0686	68.7229	26.3903	280.92	1910.46	141.147	1454.14	4.56965	243.054	37.1097	2588.13	250.196
479	PD	72	0	7.72619	8.10965	46.2523	346.8	7.24672	24.8527	110.334	10.6329	51.1858	30.0586	4.07585	160.149	54.3447	191.479	36.1238	30.3055	4.31527	33.7486	357.004	34.345	89.5581	31.5673	1898.72	137.638	245.241	119.232	30.0042	315.518	276.341	36.0718	163.624	1752.39	5.90252	9.60889	127.445	58.3157	34.1403	366.238	2225.92	139.73	1466.4	10.7668	174.091	38.3864	6858.84	362.138
480	PD	44	0	7.8684	11.0921	26.1163	351.429	12.5649	20.5164	70.5391	16.0799	26.1973	23.1453	2.4433	133.358	71.8173	92.2021	31.4018	39.5288	11.3493	41.1849	229.647	22.6232	41.3164	26.3868	1286.27	177.512	330.939	70.4533	19.909	200.416	121.1	41.3737	113.267	946.395	7.66151	4.33702	146.317	70.8315	22.6926	243.185	1812.36	87.7232	907.858	5.13904	327.595	37.8161	3917.95	410.582
481	PD	73	1	8.3899	10.4795	32.0261	396.923	9.44731	20.674	143.891	10.5018	40.6682	18.9688	3.98671	181.95	56.9325	166.206	42.3843	34.265	23.6317	45.1208	244.627	22.3385	73.9079	40.8677	1642.09	129.304	231.23	134.835	21.8022	212.058	194.47	39.8368	139.107	1254.18	6.24024	6.30229	68.0928	42.7124	27.4826	285.407	2353.54	71.5165	761.956	6.93689	166.054	32.8559	4556.5	240.013
482	PD	78	0	12.604	9.46849	25.3728	355.958	13.2755	13.2109	83.078	18.4794	32.0344	15.8615	3.05742	137.016	99.004	127.633	40.6633	63.2452	11.5951	63.5279	177.134	14.7954	65.7648	38.2922	1405.83	252.466	352.705	113.743	17.1078	183.498	194.505	23.814	173.434	1297.47	11.7951	14.7154	123.856	67.6739	23.8994	226.409	2424	82.661	874.15	6.8265	340.638	29.6269	5136.86	422.22
483	PD	72	1	13.2552	9.69502	30.0314	377.046	18.7688	18.6736	66.5297	25.4234	42.7794	22.0562	4.45841	136.774	129.778	173.89	48.1065	96.5435	11.4	75.7027	237.224	24.1222	89.3016	51.2131	1535.11	461.089	431.233	118.365	28.1791	273.913	229.439	98.8023	248.112	1406.21	26.2799	6.61404	229.83	69.637	24.0855	277.286	2256.95	140.489	1405.05	10.8861	463.432	115.57	5011.19	521.747
484	PD	79	1	16.3485	8.26605	36.9014	321.665	29.5726	29.6279	121.649	30.0288	111.601	28.6919	6.42102	177.915	117.048	317.213	36.9069	67.1905	13.9263	75.2227	259.846	24.3418	132.287	31.4263	1426.64	303.698	279.816	206.58	24.1522	233.041	347.032	60.6532	147.263	1226.63	12.7304	3.18762	135.686	57.7919	26.5122	285.887	1930.31	102.498	1094.08	10.3151	250.255	59.9773	4848.1	339.995
485	PD	68	0	13.5005	10.4869	31.2087	365.624	12.0631	12.4174	66.8857	18.5867	58.2157	16.8211	8.13567	146.192	114.193	242.802	49.9602	93.377	17.2317	80.5871	264.23	25.651	132.222	56.7671	1714.02	338.958	388.841	193	33.7517	328.575	311.233	56.4625	213.458	1712.9	21.7285	19.0999	184.252	86.1078	27.2076	336.444	2622.29	123.693	1328.89	13.668	310.169	72.8515	5620.97	457.219
486	PD	68	1	16.5574	11.5815	33.4086	350.642	21.9457	18.6072	100.674	30.4601	142.271	22.815	14.8867	137.17	104.95	407.189	33.9912	69.0518	13.1581	76.7412	186.771	18.0382	174.137	34.5256	1163.82	230.197	381.681	309.998	18.3457	180.501	411.622	30.843	127.327	1105.2	13.2912	9.80134	234.243	44.3953	23.6142	253.975	2014.23	68.9961	708.574	16.1235	387.529	39.1931	4218.35	488.33
487	PD	74	1	29.5269	28.6037	62.5142	530.772	24.5426	26.2153	146.606	25.2383	24.7941	24.9287	3.66182	149.526	98.3318	109.785	61.126	65.2974	27.6972	78.5796	226.743	21.9161	50.6462	48.8027	1291.36	223.757	213.876	105.484	23.0745	222.569	138.027	71.0471	145.77	944.788	10.714	4.56197	104.527	49.3157	26.7523	293.204	2335.27	77.4834	852.267	6.21533	248.737	64.6886	2940.65	238.192
488	PD	52	1	19.033	15.5837	34.1051	432.705	23.5932	26.4466	168.468	29.0086	42.2624	25.7439	4.3984	208.422	148.074	169.807	78.6017	94.4097	24.5995	93.4916	332.998	34.3058	83.6718	71.7996	2309.68	387.866	523.112	138.843	34.0062	314.637	261.927	81.5541	308.695	1831.73	17.4179	8.04498	282.668	53.704	35.7543	374.032	2612.62	154.085	1566.68	9.05255	314.538	77.9741	6903.65	598.455
489	PD	68	0	17.4842	11.1565	31.6798	312.371	15.5504	13.6928	107.14	15.9522	43.9841	11.9872	3.0276	100.269	72.3146	169.324	30.2515	47.2356	8.95962	66.6955	138.597	13.0042	77.3994	29.0808	1136.55	221.317	268.67	172.086	59.9617	136.086	222.73	41.5065	127.076	992.162	10.4484	6.54748	127.955	24.1539	17.2807	207.293	1879.89	67.5024	709.918	7.99364	316.081	37.8409	4091.89	312.338
490	PD	52	1	9.01333	11.3268	39.7024	443.015	11.0822	24.397	139.698	20.543	18.9226	42.425	0.449631	209.105	116.364	78.1754	57.3535	50.235	9.08759	47.5129	563.271	52.0646	32.7182	37.4203	2124.29	265.663	178.29	49.4675	40.899	408.693	119.381	40.9067	187.074	1208.01	7.77668	14.7638	67.8003	69.5549	39.5172	430.396	2490.98	198.637	2173.27	4.53897	134.448	32.1713	4946.12	193.559
491	PD	75	1	23.4729	14.0923	48.9255	350.372	24.9712	23.4193	111.814	33.3021	22.7394	31.7957	3.46579	142.255	123.664	107.373	51.1994	74.8876	19.1277	90.2139	268.576	26.361	54.7875	47.1349	1523.56	321.37	312.148	86.1284	27.6453	256.137	144.203	69.4011	193.444	1310.22	15.7454	14.9667	135.403	51.7352	32.5954	352.603	2285.71	115.553	1205.38	5.93646	313.687	76.1293	4957.23	359.078
492	PD	52	1	10.5884	6.94146	16.3849	213.514	16.4968	9.89546	71.938	18.8163	63.4921	10.0805	6.55068	86.8991	76.9948	205.283	23.4263	46.8565	13.1479	53.4501	95.4259	9.00502	85.0483	24.533	858.235	201.222	279.57	173.116	9.06822	90.3345	228.289	57.0264	126.89	915.402	4.97429	4.91851	148.59	28.1708	13.1432	141.163	1677.46	45.7889	489.316	4.93636	410.433	60.6864	4332.75	463.405
493	PD	63	1	9.60312	8.51953	29.3246	303.043	15.859	26.4212	124.327	21.8774	15.7885	32.3936	1.328	193.291	105.716	73.15	58.2326	74.9214	20.5154	77.1443	363.596	38.5009	46.7353	64.1905	2005.21	280.676	232.137	73.4056	40.9465	436.909	109.499	28.582	223.769	1870.45	14.2295	7.23935	117.833	51.7345	47.8809	507.679	3245.05	149.851	1690.67	4.32537	194.697	30.8816	5531.27	231.925
494	PD	75	1	12.4153	10.7926	21.4034	344.666	17.2418	12.9876	94.8232	28.9143	62.0323	19.1337	7.44315	152.472	133.344	227.188	52.2612	92.0095	13.4814	74.7861	187.323	19.3932	123.684	58.5076	1313.19	280.567	336.862	152.521	19.2221	214.19	270.038	22.4702	180.556	1273.2	11.1774	8.1967	215.945	56.9309	21.921	212.147	2004.12	60.0206	706.512	10.2642	437.617	27.4787	3784.06	457.62
495	PD	65	1	19.2471	11.416	48.8269	363.466	14.221	15.1285	82.068	23.3184	58.6695	21.2312	9.31499	158.899	113.964	234.779	35.0946	64.545	44.2827	94.8587	213.825	21.163	106.042	31.0866	1228.86	252.217	291.486	237.419	20.1336	216.308	263.151	41.541	122.023	923.563	10.3422	8.00383	134.232	61.0672	32.615	352.239	2573.01	89.2902	935.891	7.90469	478.736	40.3054	3049.27	300.475
496	PD	69	1	15.3823	7.37322	33.0276	277.471	17.1696	17.2026	76.4196	23.1924	54.4684	19.6764	4.89575	110.225	101.157	199.268	26.0828	61.4692	7.86204	54.0405	164.071	14.5323	81.4052	25.5273	992.149	255.74	306.422	100.661	14.9795	147.01	240.055	14.3547	115.756	970.747	11.5761	5.75812	163.821	49.5772	14.8499	154.627	1130.31	67.6516	708.165	7.04315	241.112	17.6237	4456.53	460.024
497	PD	72	1	17.7173	13.6935	45.5592	456.522	31.0487	36.3213	192.987	45.4735	127.9	48.2484	12.7468	271.04	152.492	358.191	47.2475	91.2802	26.8485	123.114	337.054	31.9444	179.967	44.5047	1463.29	303.369	131.248	343.245	34.9484	313.793	420.188	23.2603	166.636	1352.23	13.4508	4.2578	37.2177	37.8503	52.0349	526.109	3429.09	115.402	1211.24	15.7663	190.953	25.8273	4722.22	181.876
498	PD	63	1	12.7836	7.85775	32.197	325.582	12.3212	14.9061	63.5167	13.2066	110.034	13.3627	17.2486	118.519	71.6266	408.457	22.9546	49.1316	7.37922	29.8596	130.506	12.4518	181.042	21.7251	1097.41	175.72	275.156	210.542	13.5071	151.042	418.34	13.6507	95.0406	1026.7	6.41954	14.2745	135.624	66.5097	10.9689	128.528	1318.55	62.9788	637.114	9.49957	259.099	16.5013	3975.76	339.005
499	PD	69	1	10.7148	10.4748	23.1941	330.099	9.65347	9.78522	64.321	28.5062	50.5393	22.0715	6.5533	129.563	115.357	151.79	38.2467	66.0684	25.5714	148.531	199.951	17.8095	56.0817	37.3675	1063.97	266.144	126.641	238.861	17.9994	171.423	157.844	22.523	144.09	909.206	8.04074	6.21567	73.6369	28.9824	41.3019	526.581	3931.16	67.2372	749.913	4.7159	355.866	20.9517	3544	198.767
500	PD	68	1	8.62206	9.32699	27.6948	234.357	8.01648	11.9975	76.5822	15.0401	29.2105	18.006	4.16187	126.889	78.4994	129.041	41.2783	56.6641	6.94292	36.4287	187.718	18.4118	74.0371	46.459	1134.97	192.056	272.082	75.4138	23.7295	231.386	171.688	51.2758	147.373	1161.35	10.5672	6.66812	128.271	67.4095	16.869	185.492	1619.5	78.6731	838.286	7.41021	200.448	63.5531	3634.53	289.175
[truncated: 73 more columns]

## Sheet: Figure 2B
ID	Group	Cer	HexCer	Hex2Cer	Hex3Cer	GM3	HexNAcHex3Cer
1	Control	6999.28	4055.3	849.148	415.423	1507.6	5.31995
2	Control	8451.13	7897.93	1622.94	625.477	2575.19	7.82013
3	Control	6155.11	6010.58	2106.71	374.184	1552.03	11.5151
4	Control	8424.35	3597.71	477.184	227.804	1248.78	4.27652
5	Control	9322.88	6608.27	1723.4	925.569	2939.91	11.1646
6	Control	10505	4239.06	815.887	275.486	1888.92	4.15344
7	Control	7722.29	6816.34	1500.68	614.877	2679.4	8.78586
8	Control	9488.06	6846.81	1263.97	491.317	2182.41	8.28839
9	Control	7115.09	3482.61	763.049	401.823	2533.5	9.3726
10	Control	9956.26	5910.21	1703.97	426.8	2236.05	9.9285
11	Control	6003.56	6922.9	1358.2	675.95	3180.15	10.7366
12	Control	5788.23	7059.84	1945.39	828.786	2899.46	13.9028
13	Control	11247.1	7799.96	1039.61	793.583	2379.3	11.0394
14	Control	8752.14	5046.27	1261.94	760.223	1892.61	10.4965
15	Control	7716.21	4440.71	1052.35	531.166	2289.14	6.01811
16	Control	10132.6	5217.17	1282.01	557.122	1997.52	7.53555
17	Control	9238.47	7604.83	1287.74	683.276	2092.02	8.12125
18	Control	10292.9	5548.46	1428.06	640.467	2903.56	9.41655
19	Control	8187.61	9480.44	1833.89	567.302	2888.72	7.2518
20	Control	8924.55	6024.74	1271.57	555.33	2979.98	8.50138
21	Control	8768.04	4768.84	841.764	490.492	1776.17	8.22875
22	Control	9172.15	4993.51	1053.84	485.932	2048.1	7.728
23	Control	6163.55	6318.46	1108.01	413.748	1777.19	7.85109
24	Control	5625.62	2655.74	677.71	261.65	1580.49	6.37025
25	Control	7870.81	4753.83	762.537	505.511	1756.42	5.03872
26	Control	7397.46	3846.34	606.585	253.065	1278.79	4.4983
27	Control	8971.92	5994.74	1535.33	633.798	3229.11	9.98436
28	Control	12584.3	6745.02	1415.44	451.645	1752.1	7.97403
29	Control	7253.42	7030.56	848.79	392.698	1478.21	6.203
30	Control	4999.4	2746.32	929.111	294.809	1389.98	6.65846
31	Control	7278.64	7223.2	1973.8	879.019	1816.66	11.9531
32	Control	8526.35	6389.78	944.476	339.253	1747.72	7.19806
33	Control	8952.18	3247.16	863.444	492.355	1849.43	6.48797
34	Control	6577.04	4261.71	1424.14	515.365	1659.32	10.6564
35	Control	10741	6325.84	2030.55	745.368	3057.43	11.0258
36	Control	6862.6	3593.84	670.388	305.592	1606.54	6.11789
37	Control	7827.51	4971.93	1129.48	519.316	1857.33	7.39199
38	Control	8497.6	6272.59	1233.52	935.292	3120.79	8.64635
39	Control	6413.97	8463.7	1138.58	496.607	2426.61	7.49453
40	Control	4863.68	6573.36	1442.17	996.432	3521.49	12.7222
41	Control	8192.09	8484.7	1876.82	550.211	1997.37	8.62532
42	Control	8902.57	7667.78	1322.78	351.178	2427.08	7.56269
43	Control	9867.57	7149.46	873.772	563.3	2666.81	10.2936
44	Control	8786.48	2921.35	948.879	369.373	1882.77	6.9603
45	Control	8632.59	6049.91	1324.57	541.981	2200.75	7.33354
46	Control	9109.5	5609.83	1034.16	387.719	2119.67	7.26958
47	Control	11370.9	7570.58	1475.73	525.036	1996.62	8.49492
48	Control	7490.72	7606.2	1857.77	810.956	2671.41	9.34821
49	Control	10523.6	8338.61	1525.83	604.074	2584.16	8.8668
50	Control	10277.3	4449.87	790.484	498.824	2036.98	7.35493
51	Control	8846.99	5439.73	881.193	573.599	3209.53	8.9851
52	Control	7116.49	5723.88	1177.3	364.396	2067.2	6.67911
53	Control	7886.03	6612.81	2067.3	631.276	2505.25	11.814
54	Control	9491	4401.04	952.008	329.805	2106.68	5.75444
55	Control	9532.38	4492.9	821.357	306.976	1893.47	4.0986
56	Control	11367.5	7051.37	1354.73	546.542	2285.08	7.32944
57	Control	6819.25	3129.63	615.617	537.325	1612.8	8.13946
58	Control	8634.32	2954.95	470.001	301.641	1568.51	6.09477
59	Control	4871.03	5943.95	1143.08	457.341	1568.73	6.31595
60	Control	6727.33	4673.65	874.91	395.222	1505.91	9.41036
61	Control	6680.79	3808.41	1303.45	552.587	2002.48	7.12607
62	Control	10456.5	6480.87	1677.84	718.819	3007.9	11.4548
63	Control	11378.7	7742.18	1393.31	411.805	2231.61	9.09793
64	Control	5132.41	5514.59	1711.77	878.844	2978.23	15.3734
65	Control	9762.78	3836.8	876.022	385.33	1657.94	5.42735
66	Control	8047.83	6280.82	1013.16	536.292	2241.1	10.2822
67	Control	10886.5	8866.7	1535.5	707.451	3315.08	8.42745
68	Control	6747.16	4241.94	620.885	384.392	1620.6	6.43187
69	Control	7218.63	7196.57	1029.58	531.864	2617.15	10
70	Control	7059.68	4975.36	803.641	351.284	1837.18	6.75115
71	Control	4255.64	6885.53	1217.28	842.235	2394.89	13.7381
72	Control	8778.71	4085.85	756.903	432.466	2164.85	5.93729
73	Control	8178.37	4284.58	958.039	505.017	1921.54	8.93742
74	Control	9712.47	6728.19	1523.8	835.685	2820.47	10.099
75	Control	6320.98	4933.29	977.991	594.513	1831.03	8.23732
76	Control	5580.25	2923.83	816.403	299.044	1171.23	3.78797
77	Control	8566.65	3239.81	866.583	268.371	1001.12	2.96399
78	Control	10095.4	5041.49	989.646	419.468	1951.35	7.47392
79	Control	10409.1	3754.3	653.67	509.026	2213.45	5.5623
80	Control	9598.73	6563.87	974.965	712.671	2085.86	8.36378
81	Control	6930.56	3265.27	665.01	263.779	1227.63	3.51535
82	Control	9844.7	6766.6	1392.8	566.385	2751.12	10.4286
83	Control	8250.13	6470.68	1136.08	850.357	3049.25	12.1381
84	Control	9513.64	3938.08	717.881	232.761	1467.31	5.1804
85	Control	7903.65	4796.9	1426.3	581.871	2126.38	9.93254
86	Control	12308.4	4186.42	1047.99	357.501	1513.51	6.40344
87	Control	3990.93	4539.56	1633.01	570.459	2230.76	9.70488
88	Control	6965.15	5740.55	1182.29	623.895	2465	8.15203
89	Control	8404.54	5837.47	878.026	444.708	2129.53	7.05071
90	Control	8005.84	5075.56	988.818	300.858	1901.91	6.93741
91	Control	5542.78	7535.52	1642.75	1130.38	3310.23	16.9647
92	Control	10267	5270.62	833.685	304.705	1833.6	5.28944
93	Control	9588.09	6666.39	832.291	548.945	2712.68	8.82588
94	Control	8026.67	6354.4	1280.74	696.994	2949.93	11.5389
95	Control	7739.63	4571.57	1197.78	742.717	2475.29	9.10141
96	Control	7794.18	3276.57	778.875	219.121	1721.15	5.65994
97	Control	8217.1	5795.48	707.168	397.353	1611.16	8.91097
98	Control	5645.36	7537.08	1151.17	556.259	2849.76	7.08734
99	Control	9473.16	8087.96	2125.63	825.742	2964.18	12.3707
100	Control	7996.5	9253.34	2194.37	1140.62	3082.71	10.9647
101	Control	9508.59	6665.25	1414.27	601.276	2117.56	8.57288
102	Control	10210	4372.73	767.471	440.406	1761.6	5.67051
103	Control	8468.87	6369.62	926.979	493.189	1774.54	7.61244
104	Control	6067.73	4677.04	1138.6	434.927	2068.72	7.25163
105	Control	9983.76	7791.27	1767.5	728.778	3280.08	12.9218
106	Control	10827.7	7557.52	1341.69	351.037	2269.72	5.77316
107	Control	9711.49	9115.18	1911.68	875.296	2577	15.514
108	Control	12428.3	5687.03	779.79	474.896	2057.77	7.98731
109	Control	7438.11	5942.08	1635.24	860.47	3163.98	12.1326
110	Control	8388.29	5721.78	1256.13	693.266	2976.25	9.65343
111	Control	8029.48	8764.16	1680.2	609.766	3148.68	12.5038
112	Control	10491.3	5054.6	1276.71	296.113	1971.1	5.02721
113	Control	7213.83	5742.93	1329.15	574.982	1481.56	7.15885
114	Control	7667.24	9368.02	1754.14	1059.37	3254.18	16.3653
115	Control	8006.68	5142.82	1360.98	684.189	1965.92	9.10472
116	Control	9286.52	4379.5	871.005	365.144	1745.78	5.15272
117	Control	8882.91	4889.03	621.478	380.619	2261.93	7.32959
118	Control	7249.22	7843.24	1291.14	354.563	2004.02	7.74795
119	Control	6447.68	4772.85	748.124	435.219	1774.63	6.00008
120	Control	8229.3	5521.57	712.659	461.266	1779.48	6.65348
121	Control	10344.9	7125.85	1628.49	538.748	2649.4	8.311
122	Control	7789.33	6730.81	1516.51	661.68	2249.65	10.1488
123	Control	8836.36	5756.94	1413.1	612.052	2105.48	9.6365
124	Control	10191.7	7638.43	1726.88	754.881	2970.83	17.1915
125	Control	10110.3	4386.43	561.998	317.745	1877.14	5.78862
126	Control	8820.29	3656.69	815.402	279.257	1942.3	4.26613
127	Control	6856.61	6889.24	1223.11	452.052	2546.6	5.8194
128	Control	7659.3	3930.05	1257.93	539.592	2261.35	9.04054
129	Control	7000.82	2791.35	740.57	437.119	1114.31	21.4169
130	Control	6891.98	4351.56	734.533	237.596	1346.93	4.57626
131	Control	7233.7	3845.86	1273.21	452.291	2111.79	6.76599
132	Control	8560.11	7183.54	1200.07	910.353	2358.61	13.2012
133	Control	13656.5	4163.64	1475.42	532.096	2250.4	9.1662
134	Control	7704.14	3652.64	722.873	287.836	1275.32	5.45432
135	Control	11296.7	4443.88	1229.3	573.549	2539.85	7.06542
136	Control	7944.99	4833.58	1231.81	433.77	2120.36	7.16222
137	Control	5801.33	4884.98	708.475	220.027	1094.78	4.01949
138	Control	7325.36	6865.89	1079.15	649.256	1836.87	9.41899
139	Control	6713.78	5976.14	1518.24	769.358	2759.07	9.44831
140	Control	9653.99	5588.42	990.726	678.365	3174.24	10.0346
141	Control	7091.39	3055.24	571.881	258.199	1338.84	3.59057
142	Control	6087.9	8456.43	1449.53	551.641	1871.34	11.1938
143	Control	6606.77	6347.15	974.507	411.738	1368.18	4.98215
144	Control	8787.59	7135.71	841.648	453.032	1897.83	6.04692
145	Control	7377.34	4401.62	926.947	463.805	2159.51	7.98025
146	Control	9242.03	3354.71	963.626	502.244	2101.66	7.30691
147	Control	11531.3	5739.67	1420.46	1060.09	3155.3	11.2886
148	Control	12341.7	7740.12	1238.74	699.545	3104.88	10.4048
149	Control	8993.71	5598.02	1641.31	496.783	2040.08	8.68261
150	Control	7523.59	5263.07	1041.95	507.576	2098.56	8.50357
151	Control	12629.8	4118.56	694.886	383.802	2067.89	5.09351
152	Control	10565.1	5192.84	1547.15	504.568	2370.39	7.78457
153	Control	4522.11	6478.07	1162.93	674.269	1732.58	8.39844
154	Control	7228.97	6204.25	1006.91	691.056	2418.79	11.3674
155	Control	7817.74	8376.07	2312.15	888.61	3256.92	13.4717
156	Control	6189.35	10184.8	1536.93	459.44	2338.06	10.3882
157	Control	6620.94	3965.54	792.059	540.719	2205.39	7.02492
158	Control	9240.85	3725.6	793.894	555.502	1963.29	9.65824
159	Control	5124.19	4226.04	1123.96	500.66	2653.79	7.90971
160	Control	6101.83	8523.17	1823.02	606.241	1909.65	9.2967
161	Control	9940.47	13130.1	1514.8	660.25	2463.21	11.8736
162	Control	12111.1	5408.62	846.625	375.233	2033.22	6.74086
163	Control	10929.6	4703.17	1060.45	234.892	1763.06	4.5661
164	Control	9739.88	7266.46	1858.77	490.221	2141.11	8.89983
165	Control	6599.37	5578.23	1066.04	443.122	1745.64	8.3433
166	Control	14741.7	2998.24	675.452	312.721	3051.13	4.07871
167	Control	13541.8	3596.9	954.232	229.231	1721.83	5.13819
168	Control	6194.63	5297.79	1206.42	450.719	1600.41	8.82861
169	Control	6302.76	7270.17	1185.02	388.377	1822.75	8.4954
170	Control	6743.84	7005.19	1226.59	448.364	1297.3	7.18725
171	Control	9594.9	6478.42	1681	737.314	2605.59	11.735
172	Control	10894.3	6392.79	1459.55	531.584	2692.22	11.5768
173	Control	5095.35	6113.32	1967.43	732.142	2138.02	18.6241
174	Control	9149.21	7220.14	1540.05	409.765	1585.04	4.44521
175	Control	8049.36	6792.49	1158.68	566.606	1972.97	8.18578
176	Control	7960.62	3997.91	550.785	430.746	1909.98	7.23014
177	Control	9709.79	7247.09	1514.27	809.048	3183.43	12.2184
178	Control	6902.47	5319.5	871.894	437.804	1799.25	5.23514
179	Control	6323.53	5476.83	861.658	396.821	1708.66	4.6446
180	Control	5740.71	6240.07	771.598	391.802	1430.03	6.98841
181	Control	7690.22	4533.38	674.608	527.993	2718.47	9.68248
182	Control	5669.65	7858.82	1838.72	729.096	2719.64	12.1827
183	Control	6604.16	8419.58	2425.17	890.801	4474.52	17.0226
184	Control	7945.8	5488.61	1280.86	905.827	3307.48	13.4293
185	Control	9069.08	5724.54	1198.77	445.857	2008.25	7.05157
186	Control	5453.65	3647.8	778.805	409.055	1970.87	7.6791
187	Control	8134.13	6168.53	1418.61	429.077	2048.95	8.73729
188	Control	4197.89	4951.72	1372.39	384.121	1651.93	9.33573
189	Control	5223.75	8125.46	2030.16	929.648	2474.83	12.1667
190	Control	5650.95	4703.4	2087.65	548.236	1494.15	7.56589
191	Control	8824.52	3902.32	640.073	348.076	1843.38	5.04002
192	Control	5130.06	5741.14	1076.6	424.582	1779.12	8.82304
193	Control	8190.11	5745.8	1193.51	650.977	2198.27	8.99804
194	Control	9750.69	5775.54	1178.92	555.936	2181.61	5.71496
195	Control	5345.79	4612.3	1364.97	461.39	1097.82	8.20095
196	Control	10155.4	4061.29	1108.04	507.796	1981.98	6.12405
197	Control	8953.33	6600.18	1395.97	446.145	2379.95	9.41276
198	Control	4911.01	3817.11	603.642	639.831	1406.47	7.24929
199	Control	7426.83	6151.01	1819.98	593.719	2303.9	11.3282
200	Control	8544.59	7387.39	1434.64	612.08	2947.77	10.6653
201	Control	8995.18	6224.69	1241.16	539.961	2699.26	9.10015
202	Control	7302.37	6349.4	1134.3	463.184	1708.38	8.80135
203	Control	6603.79	5850	1531.14	463.901	2121.83	7.85623
204	Control	9727.44	5716.88	1576.95	522.53	2735.87	11.5666
205	Control	6358.48	4421.15	1194.87	415.082	1731.56	7.40932
206	Control	6985.19	4560.95	1279.25	641.647	1938.79	8.85613
207	Control	5329.99	4503.11	1038.53	751.145	2075.69	9.89684
208	Control	7829.56	5723.69	1021.23	233.865	1557.48	4.68315
209	Control	4681.44	4734.39	2084.84	506.827	2954.18	11.2377
210	Control	12248.5	6278	1220.05	583.138	2802.77	6.37528
211	Control	7628.83	8036.65	1218.18	582.731	2496	9.49033
212	Control	7386.74	6151.42	1327.87	538.24	4192.61	9.46816
213	Control	9059.05	5542.27	1334.03	405.915	1431.39	7.60852
214	Control	8745.94	5877.55	1319.79	612.132	2624.42	9.32058
215	Control	7114.13	5017.18	1066.72	413.115	1505.29	6.92251
216	Control	10127.2	2400.05	569.568	267.148	968.204	5.77193
217	Control	6512.55	3511.34	704.52	321.585	1206.44	3.35382
218	Control	8680.81	3024.71	868.166	398.418	2154.93	7.38291
219	Control	9306.83	6683.15	1253.17	492.918	2761.91	8.36137
220	Control	10593.3	4281.66	1301.52	454.51	1885.05	7.02379
221	Control	6250.66	4637.81	1034.9	423.722	1846.37	6.71615
222	Control	6711.18	5177.52	1331.14	594.835	2001.45	8.55478
223	Control	6514.47	6562.62	1156.22	644.82	2098.28	9.36517
224	Control	7698.29	6982.64	1663.34	439.233	1631.81	10.9802
225	Control	6988.06	3014.59	1354.45	644.548	2539.8	6.26048
226	Control	6858.17	3329.04	947.907	421.981	1761.34	4.88861
227	Control	7748.47	4766.66	1148.18	658.154	2768.87	9.89479
228	Control	12808.7	7764.69	962.231	584.509	3271.55	8.31339
229	Control	4384.27	5829.56	1651.39	1056.61	2970.69	12.9926
230	Control	5911.74	5920.03	1780.17	907.93	2856.75	13.97
231	Control	8154.07	4477.01	1448.66	370.597	2016.27	7.33487
232	Control	13277.9	4279.18	1052.26	497.694	2518.42	8.41844
233	Control	7421.31	8544.52	1344.45	867.778	2265.98	11.6014
234	Control	10129.2	4745.44	841.46	447.212	2646.9	6.62178
235	Control	12202	10181.8	1317.86	597.451	2904.13	7.68937
236	Control	9195.62	5681.14	1226.37	637.282	2201.15	11.8558
237	Control	7710.52	4806.88	874.275	506.053	2544.01	7.15889
238	Control	11460.2	7200.01	1484.12	500.236	2439.13	7.9126
239	Control	6091.02	4858.8	1286.63	544.105	1554.11	7.23145
240	Control	8521.17	5934.74	1265.02	528.44	3063.65	8.08745
241	Control	6767.1	5848.65	1163.84	539.973	2497.88	10.2631
242	Control	9976.08	5268.59	871.709	481.958	2590.83	7.721
243	Control	8403.27	8720.25	1787.55	550.501	2068.17	8.60145
244	Control	10306.5	6916.39	1378.14	690.777	2695.91	11.9871
245	Control	5174.89	6898.56	1536.04	505.557	1558.95	5.48329
246	Control	5618.47	4661.15	1024.79	559.328	1924.41	6.7953
247	Control	11685.2	6594.75	1153.75	663.752	2352.13	13.4347
248	Control	8843.46	5905.97	1494.87	632.576	2223.91	8.45592
249	Control	9093.59	5073.28	1025.86	577.134	1932.33	11.1234
250	Control	5656.8	6591.44	1453.56	828.21	3686.64	13.77
251	PD	9004.26	6999.05	1807.06	659.228	1885.2	12.2042
252	PD	6920.77	5977.61	1172.14	786.594	2448.33	12.5438
253	PD	6429.08	4098.53	1100.7	571.361	1504.85	5.5399
254	PD	7975.36	6675.8	1977.52	907.166	3827.15	13.7282
255	PD	7933.04	5398.89	1072.51	646.888	1576.77	6.47678
256	PD	11084.6	6143.74	1269.45	894.477	2415.86	10.7821
257	PD	11383.3	5837.71	1246.07	520.448	3177.54	8.9538
258	PD	11889.9	11113.8	1474.32	854.555	4396.61	11.6273
259	PD	5890.24	6244.53	1146.74	443.954	1820.31	6.77204
260	PD	6942.34	5914.19	1255.98	773.427	2481.32	11.5617
261	PD	8375.3	8137.6	1486.49	654.205	2186.24	9.74737
262	PD	10273.2	2983.16	591.872	492.794	3007.31	5.86835
263	PD	5214.18	8074.81	842.821	529.666	2171.24	10.2401
264	PD	9611.49	6177.59	1792.02	588.822	2799.02	10.8987
265	PD	8893.4	6109.34	1332.57	597.062	2545.81	12.4269
266	PD	10016.1	8358.45	1626.3	665.3	2679.51	9.42911
267	PD	9956.3	7965.31	2009.49	517.104	3144.47	11.3707
268	PD	8312.43	4945.2	1425.29	779.138	2133.9	8.63789
269	PD	8669.66	6705.71	736.503	316.794	1924.63	5.10175
270	PD	5616.01	6315.5	1740.62	1181.98	2744.72	10.6942
271	PD	6337.37	6666.34	783.135	459.368	2165.17	9.10278
272	PD	9130.07	7253.01	1401.53	964.879	3004.17	11.1852
273	PD	6761.13	4564.31	1658.46	609.945	2383.53	7.59356
274	PD	6133.95	7986.07	1364.65	665.89	2525.42	9.10869
275	PD	10793.5	4543.13	1109.4	615.181	1983.6	9.48663
276	PD	6962.83	8408.52	1652.29	637.148	1855.86	10.6283
277	PD	8692.37	6805.42	1436.93	986.079	3196.52	13.9609
278	PD	7817.75	5143.41	1224.26	669.545	2448.83	8.78397
279	PD	7812.23	5664.53	1132.62	298.35	1563.99	5.09637
280	PD	5291.48	6592.75	1375.78	608.561	3755.39	14.0696
281	PD	5411.62	7741.72	1778.98	855.137	2433.42	14.3815
282	PD	8624.49	6296.83	1224.48	498.542	2311.47	8.14178
283	PD	6800.98	3952.26	797.47	399.891	2128.17	7.58131
284	PD	5981.36	7151.24	788.482	462.019	1845.7	5.76685
285	PD	5660.23	5809.7	858.84	441.928	2421.58	6.95398
286	PD	9731.6	5505.53	938.523	644.518	2317.35	7.5524
287	PD	9785.1	4138.67	888.911	326.457	2153.13	5.64486
288	PD	8364.81	5518.5	1308.24	535.505	2166.84	10.7645
289	PD	5630.46	5217.66	910.955	380.181	1675.36	8.09196
290	PD	9803.48	6988.48	1195.73	416.094	2123.94	5.73807
291	PD	11409	8239.73	1624.88	675.773	3718.55	7.26296
292	PD	10078.7	5143.3	779.34	390.121	1724.44	5.77305
293	PD	8512.46	4419.95	1154.3	552.865	2411.71	7.65354
294	PD	11248.5	4733.82	918.615	533.407	2237.74	9.07445
295	PD	8055.95	4112.64	867.838	780.816	2188.96	11.6925
296	PD	12529.8	9581.83	1441.01	880.475	3158.68	15.174
297	PD	8705.33	7195.66	1267.49	717.144	2067.52	7.08096
298	PD	8305.75	6877.05	960.353	572.02	2523.18	9.17567
299	PD	8605.33	3895.48	1085.76	317.287	1674.63	7.15431
300	PD	6471.51	3372.49	742.962	423.67	1622.61	7.42256
301	PD	6416	5162.93	835.892	428.546	1762.2	6.2576
302	PD	9715.6	4818.87	1120.3	507.402	2261.23	7.94622
303	PD	6915.72	4914.58	1456.64	575.995	1940.91	8.51892
304	PD	9367.51	4353.22	1200.14	400.103	2140.5	7.71097
305	PD	6892.66	5654.69	973.278	588.514	1672.03	7.98529
306	PD	10628.1	3648.89	804.612	389.863	1512.66	6.96716
307	PD	6344.83	3523.69	712.007	439.082	1260.8	6.52063
308	PD	7475.7	7084.93	1274.5	534.499	1945.95	8.90423
309	PD	8796.75	6887.45	2042.96	1028.61	3858.62	15.6126
310	PD	7019.32	8668.41	1472.07	862.685	2129.37	13.4141
311	PD	7681.91	6953.93	1751.45	628.885	2511.19	10.7392
312	PD	7713.02	8267.4	1454.64	596.079	4143.85	7.61588
313	PD	9118.27	10067.7	1525.63	602.587	2997.19	11.3792
314	PD	9513.58	9723.81	1288.61	843.431	4418.52	11.9633
315	PD	11569.9	5734.11	940.838	542.459	2472.54	12.7838
316	PD	8845.4	5509.94	1048.37	589.234	2943.25	8.51085
317	PD	11451.9	6690.14	906.643	510.275	2311.56	9.47105
318	PD	6923.78	4614.66	902.512	356.802	1429.72	5.15134
319	PD	8099.83	7991.57	1336.07	570.749	2039.37	7.36773
320	PD	12252.7	4758.62	887.063	330.528	2705.16	5.17069
321	PD	8865.36	5833.7	1458.06	822.74	2607.95	10.9525
322	PD	11883.5	5425.19	1130.93	367.657	2115.97	6.64738
323	PD	6611.65	4103.88	840.959	460.861	1823.09	6.53065
324	PD	7118.95	4382.95	979.929	624.242	3894	10.5132
325	PD	7340.34	3553.78	603.171	370.693	1915.99	6.21252
326	PD	9145.42	10155.6	1376.16	504.473	2084.35	8.2121
327	PD	7243.98	4557.21	1354.99	457.193	1482.69	6.62458
328	PD	6787.79	4910.88	755.684	280.71	1615.08	5.97219
329	PD	11654.6	6585.77	1000.84	347.378	2624.28	6.2548
330	PD	9079.54	7246.75	1325.85	612.728	2565.67	9.95607
331	PD	6785.64	4953.15	731.015	449.034	1816.88	8.35505
332	PD	3631.65	3170.52	709.585	415.878	1805.74	7.89671
333	PD	3625.38	9171.34	1824.97	547.232	2501.84	15.4075
334	PD	3895.15	5967.97	1679.2	902.05	2294.94	18.0174
335	PD	9367.55	6420.52	1100.93	376.857	2401.47	6.64981
336	PD	10025.7	6360.78	1707.18	458.185	3393.44	6.09155
337	PD	11413.7	8128.92	1413.23	592.203	2897.86	9.71397
338	PD	3984.78	6783.68	1924.36	887.655	2820.4	15.8979
339	PD	6425.22	5506.69	1658.68	652.604	1669.02	10.3467
340	PD	10056.6	7855.56	1166.44	621.999	3206.24	7.39074
341	PD	15531.5	8091.41	1322.94	690.007	2738.44	11.4056
342	PD	5480.44	2849.67	883.353	393.7	1727.49	6.60832
343	PD	17329.5	10477.1	1783.35	1014.17	4085.41	12.3233
344	PD	7691.94	3776.94	1144.92	558.62	2328.07	8.04044
345	PD	8446.22	5717.93	1411.21	621.444	2707	7.49463
346	PD	6528.86	7910.81	1912.03	1022.22	3559.24	15.8146
347	PD	10517.4	7956.47	867.336	650.563	2400.73	9.74425
348	PD	8744.41	4721.51	1263.4	377.123	2094.52	6.5949
349	PD	10099.5	6334.73	1314.65	685.382	1972.56	8.89219
350	PD	5140.01	6216.56	1385.3	380.889	1720.87	6.74443
351	PD	12115.5	6460.42	1331.27	634.099	2469.14	9.13651
352	PD	5521.91	6564.88	855.691	394.762	1691.1	6.72378
353	PD	7342.82	7607.62	656.814	660.322	2404.23	11.1511
354	PD	10816.1	10491.8	2823.58	1248.43	6045.59	21.777
355	PD	8208.04	7141.21	2001.45	768.323	2488.83	8.61152
356	PD	4915.11	4158.04	913.081	450.684	2487.94	8.56593
357	PD	7228.94	5465.57	761.555	466.551	1826.61	4.94481
358	PD	7952.19	6004.19	1109.41	418.429	2956.07	8.00047
359	PD	5886.1	3896.27	867.685	236.941	1069.79	5.08879
360	PD	7054.9	4694.02	1081.3	588.294	1725.49	8.05858
361	PD	6961.01	4421.46	1669.46	736.459	2649.9	8.32423
362	PD	6605.39	6032.03	1647.92	780.765	3346.11	11.4778
363	PD	5226.85	4723.87	1160.05	500.177	1796.42	8.60925
364	PD	10747.8	9333.49	2065.72	1095.77	3666	14.8421
365	PD	7234.78	8293.85	1864.65	581.819	1982.86	10.8434
366	PD	9895.85	3593.26	857.733	455.151	1940.12	6.07864
367	PD	8652.25	6952.71	1330.86	722.947	2765.1	9.82026
368	PD	7111.31	4009.57	817.305	413.321	1254.8	4.59386
369	PD	8783.28	4031.45	498.447	600.393	2731.56	6.4481
370	PD	8866.78	6671.61	2320.73	999.4	3229.28	12.285
371	PD	5648.1	3880.79	1008.99	557.113	1458.56	5.74838
372	PD	7350.15	4106.03	834.865	487.741	1898.02	7.8723
373	PD	4657.64	4539.95	1742.74	411.761	1638.21	10.8373
374	PD	6780.43	3967.74	833.145	452.725	2225.99	8.04121
375	PD	4871.77	2780.45	695.473	397.298	1723.05	6.78934
376	PD	6130.65	10289.4	1410.87	551.292	1842.7	9.37231
377	PD	7958	6508.04	995.661	716.959	2501.09	10.4985
378	PD	4584.36	4430.13	1208.88	637.381	3131.36	8.61063
379	PD	7071.5	3983.49	989.335	457.765	2053.26	8.09325
380	PD	5932.4	4167.85	988.951	510.61	1929.9	8.45672
381	PD	7017.38	6525.37	1323.81	735.564	2586.02	10.5151
382	PD	7677.49	6250.9	1185.07	510.086	2781.51	8.30533
383	PD	6761.05	3648.83	602.002	332.498	1561.35	5.39728
384	PD	8252.32	4676.42	717.801	394.503	1843.03	5.50044
385	PD	7387.27	3890.21	1095.04	298.569	1927.68	5.82842
386	PD	5337.11	9472.17	1322.48	808.986	2493.84	14.7868
387	PD	7822.1	8133.57	1501.16	914.49	3514.8	12.6328
388	PD	9911	6314.64	844.438	390.991	2213.94	8.41492
389	PD	7847.82	7027.09	1539.87	640.656	1837.65	8.32166
390	PD	8886.53	6967.18	1518.33	965.036	2886.54	10.1481
391	PD	9340.22	4893.27	1115.4	590.403	3214.11	7.85631
392	PD	9226.05	5246.42	1378.09	612.495	2578.28	10.1828
393	PD	7252.58	5428.54	1187.98	477.806	1860.73	6.32444
394	PD	7583.37	6475.12	724.125	472.551	1592.77	6.81638
395	PD	13197.1	8266.3	1376.07	490.69	2360.22	10.8531
396	PD	5490.01	4944.66	1520.15	585.297	1902.22	10.7462
397	PD	8730.56	6010.97	1021.28	705.322	2437.57	10.8313
398	PD	6322.97	5474.48	1507.29	611.316	3176.19	9.44347
399	PD	5686.23	3830.81	731.795	404.825	1919.48	7.33133
400	PD	9121.7	7978.63	2278.12	667.9	3220.76	9.75194
401	PD	15213.5	5646.96	1171.13	488.131	2516.86	8.4674
402	PD	9429.44	8725.13	1245.04	557.598	2514.18	10.4729
403	PD	9296.43	7483.84	1230.8	499.702	1880.43	7.97761
404	PD	8241.9	6066	955.752	655.717	2652.85	11.9901
405	PD	7992.27	6433.07	1027.68	441.885	2062.78	6.69571
406	PD	7464	6046.57	1451.78	839.168	4413.41	14.5008
407	PD	6057.17	7095.58	1296.15	690.191	2198.58	9.42191
408	PD	9154.85	6579.6	1478.81	636.202	2701.61	7.12715
409	PD	9220.35	10031.5	1515.78	1008.14	3496.17	13.1643
410	PD	10059.6	5511.08	1582.04	802.361	3412.3	12.6221
411	PD	9555.19	6792.6	1438.94	627.51	3021.59	10.5649
412	PD	6594.72	4645.77	1235.38	400.326	1662.76	6.45183
413	PD	9528.71	5659.15	1151.54	693.686	3434.86	9.81286
414	PD	11080	7308.53	1789.01	533.81	3710.73	8.87597
415	PD	2979.73	3206.27	745.202	272.314	1559.74	4.65461
416	PD	8791.95	6470.94	1362.73	599.471	2013.97	13.4323
417	PD	9646.99	6780.47	840.582	436.272	3187.29	7.90783
418	PD	6075.34	6419.63	1151.66	720.758	2296.03	10.8341
419	PD	8029.56	8564.18	2059.57	564.957	1933.79	12.537
420	PD	5258.24	6463.83	1358.81	396.554	1732.89	6.32367
421	PD	8674.66	6195.69	1097.18	432.144	2028.64	7.4553
422	PD	9419.79	8229.68	1532.41	662.607	3650.29	11.2512
423	PD	14496.7	7972.8	1334.7	424.716	3088.84	7.25985
424	PD	10367.6	6078.27	1608.02	621.472	2180.59	7.56777
425	PD	6029.01	11874.5	1300.98	798.303	2609.65	10.0197
426	PD	8636.81	8815.44	1592.94	628.911	3356.5	8.67942
427	PD	9138.46	6219.92	1502.14	526.57	2337.47	8.64017
428	PD	8096.63	8752	2140.55	801.701	2759.24	10.0159
429	PD	13259.1	9430.15	1679.05	862.816	3115.3	12.3033
430	PD	12426.7	8404.32	1283.25	558.096	2687.17	7.30625
431	PD	7408.95	5804.76	1269.53	400.487	1917.65	6.56925
432	PD	7051.1	5639.51	1696.83	436.422	2429.75	7.85238
433	PD	9766.92	7093.14	1485.7	816.865	4277.57	11.9036
434	PD	7650.36	4271.57	822.112	442.281	1569.89	6.86941
435	PD	8715.91	7750.52	1754.91	965.673	2543.12	14.6055
436	PD	8780.75	6064.61	1107.66	638.208	2673.94	9.93456
437	PD	9310.6	3443.13	562.702	249.613	1436.72	4.98246
438	PD	7164.76	4689.63	1224.67	405.758	1853.29	6.45981
439	PD	7253.69	4988.18	555.1	700.797	3097.07	9.29756
440	PD	5761.4	8244.93	1270.57	497.816	1587.2	6.32737
441	PD	1423.28	891.342	435.03	94.5819	1120.29	2.16286
442	PD	8554.44	7835.82	1331.32	541.095	1813.3	8.36184
443	PD	11130.4	7732.5	1634.38	823.4	3763.19	14.8585
444	PD	8721.99	7175.16	1374.55	555.453	2411.81	11.7467
445	PD	8563.62	4865.66	863.926	671.692	2622.87	7.6626
446	PD	7870.14	8119.83	2193.26	861.463	2482.2	12.258
447	PD	10967.4	6892.12	1074.19	755.855	3135.73	8.74471
448	PD	7576.54	6373.92	1194.94	508.598	1579.31	7.12093
449	PD	20017.4	8238.71	1149.64	497.79	3145.1	7.58397
450	PD	8229.94	8907.5	1245.52	765.615	2834.94	11.2155
451	PD	10593	7597.19	2293.27	911.066	2639.78	15.2315
452	PD	8405.59	5226.13	1371.89	694.798	2724.42	13.2387
453	PD	8921.56	8018.39	1280.49	485.292	2874.4	9.12987
454	PD	10984.8	11050.8	2007.44	769.723	2654.19	11.977
455	PD	11941.2	8994.44	1124.58	429.122	1413.23	7.51553
456	PD	10398.1	5139.16	653.292	400.396	1505.31	5.64507
457	PD	5345.85	6630.45	1589.44	698.773	2389.9	13.3443
458	PD	7267.1	6775.63	1302.97	549.609	2695.44	8.31318
459	PD	8104.57	2485.49	350.156	335.808	1569.75	4.6638
460	PD	8599.82	5324.21	774.871	478.56	1876.55	4.26249
461	PD	11013.7	5865.73	798.414	322.656	2119.29	4.68481
462	PD	3696.1	5100.58	879.52	594.878	2016.25	7.89946
463	PD	5525.12	4904.83	1077	337.506	1626.21	5.62647
464	PD	8719.61	8630.67	1626.86	633.645	3017.8	11.9088
465	PD	7267.6	3264.68	670.449	228.659	1302.38	3.81117
466	PD	7035.32	8131.48	1072.26	516.574	2276.9	8.9353
467	PD	8353.78	8016.08	1093.06	651.981	2623.12	10.5607
468	PD	9692.68	10297.5	1528.47	891.182	3697.23	9.61977
469	PD	9255.94	10680.7	2032.47	1045.24	3121.52	19.555
470	PD	7104.86	6911.93	963.05	524.435	2641.77	7.74553
471	PD	11826.4	9636.5	1311.8	413.41	2118.71	8.34237
472	PD	6567.14	5021.03	1010.87	454.443	2238.43	6.99338
473	PD	6580.28	5451.26	1541.51	706.741	2846.16	11.0768
474	PD	7037.24	7448.98	1822.58	544.007	1680.04	7.21893
475	PD	6484.63	4365.37	1180.77	500.038	1711.17	7.33018
476	PD	9422.83	3441.65	632.358	272.765	1824.5	4.65553
477	PD	9102.5	5163.77	1456.82	475.052	2309.94	8.90592
478	PD	6258.1	6237.96	1398.09	583.094	2362.76	10.2861
479	PD	10977.2	9258.06	1105.73	559.681	2681.82	6.57168
480	PD	6903.09	6032.94	1309.34	600.903	2155.74	8.41954
481	PD	8013.14	7108.19	1105.06	671.997	1785.4	10.1939
482	PD	8763.67	4646.89	1483.05	649.745	2123.28	10.2123
483	PD	8988.16	6082.56	1213.69	777.22	2728.13	7.83461
484	PD	8170.1	3745.24	1187.04	469.104	2380.62	5.88487
485	PD	10049.6	6592.85	1082.99	492.714	2110.61	6.89928
486	PD	7275.88	6977.29	1346.78	541.876	2627.96	9.86959
487	PD	6461.22	5147.9	1359.36	647.737	2714.77	10.7405
488	PD	11507.5	4133.01	1414.4	422.747	2194.33	6.53266
489	PD	6925.67	4858.38	688.902	450.143	2139.71	6.30292
490	PD	10119.6	8760.48	881.953	769.666	2527.16	8.84044
491	PD	8897.11	7454.75	1335.19	556.341	2368.88	10.1335
492	PD	6685.31	4355.5	963.397	413.964	1881.58	6.04417
493	PD	11034.2	6839.02	1305.67	626.935	2738.34	8.10253
494	PD	6765.14	4831.05	898.627	368.736	1610.1	7.00463
495	PD	6962.59	6034.62	1841.4	944.729	2620.47	14.12
496	PD	6493.81	3991.79	888.74	434.904	1753.67	5.4951
497	PD	9932.8	7065.22	1075.52	744.952	3071.69	7.88933
498	PD	6177.41	6020.85	937.754	418.841	1187.17	4.66541
499	PD	8840.34	6349.5	1247.84	790.314	2660.64	13.5398
500	PD	6322.67	5994.29	867.505	645.71	2169.57	9.81974

## Sheet: Figure 2C, 3A
ID	Group	C24-C18-SPH/D-HexCer/C24-C18-SPH/D-Cer	C24-C18-SPH/D-Hex2Cer/C24-C18-SPH/D-HexCer	C24-C18-SPH/D-Hex3Cer/C24-C18-SPH/D-Hex2Cer	C24-C18-SPH/D-HexNAcHex3Cer/C24-C18-SPH/D-Hex3Cer	C24-C18-SPH/D-GM3/C24-C18-SPH/D-Hex2Cer	C24-C18-SPH/D-Cer/C24-C18-DHS-Cer	C24-C18-SPD-Cer/C24-C18-SPH-Cer	C24-C18-PHS-Cer/C24-C18-DHS-Cer	C24-C16-SPH-Cer/C24-C18-SPH/D-Cer
1	Control	0.579388	0.209392	0.489223	0.0128061	1.77542	15.7619	0.175664	0.364812	0.0350695
2	Control	0.934542	0.20549	0.385397	0.0125027	1.58674	10.7509	0.194579	0.257253	0.0378775
3	Control	0.976519	0.3505	0.177616	0.030774	0.736709	11.9254	0.264015	0.415853	0.0703913
4	Control	0.42706	0.132636	0.477394	0.0187728	2.61699	21.6382	0.321804	0.399885	0.0377561
5	Control	0.708823	0.260794	0.537061	0.0120624	1.70588	11.2668	0.161406	0.390511	0.0388487
6	Control	0.403529	0.192469	0.337652	0.0150768	2.31518	10.8428	0.206904	0.261171	0.0511968
7	Control	0.882685	0.220159	0.409732	0.0142888	1.78546	11.7537	0.278993	0.330477	0.0439298
8	Control	0.721624	0.184608	0.388708	0.0168698	1.72662	13.3006	0.249601	0.313519	0.0473601
9	Control	0.489468	0.219102	0.526601	0.0233252	3.32023	21.7054	0.307318	0.402058	0.0513379
10	Control	0.593617	0.288309	0.250474	0.0232626	1.31226	11.4227	0.225728	0.302052	0.0357546
11	Control	1.15313	0.19619	0.497679	0.0158838	2.34144	9.42506	0.166271	0.274146	0.0269867
12	Control	1.21969	0.275558	0.426025	0.0167749	1.49042	8.10983	0.1783	0.168946	0.0375745
13	Control	0.693511	0.133285	0.763343	0.0139108	2.28864	11.9206	0.164857	0.29448	0.0245642
14	Control	0.576575	0.250073	0.602426	0.0138071	1.49977	9.16411	0.238524	0.516783	0.0360348
15	Control	0.575504	0.236978	0.504743	0.01133	2.17527	14.1422	0.135154	0.277677	0.0125201
16	Control	0.514891	0.245729	0.434569	0.0135259	1.55812	23.1864	0.251027	0.531955	0.0451807
17	Control	0.82317	0.169332	0.530601	0.0118857	1.62457	16.0339	0.207289	0.557611	0.0424593
18	Control	0.539055	0.257379	0.448489	0.0147026	2.03322	13.981	0.232743	0.248401	0.0363645
19	Control	1.1579	0.19344	0.309343	0.012783	1.57518	7.42913	0.165566	0.161607	0.0401206
20	Control	0.675074	0.211059	0.436727	0.0153087	2.34353	10.6535	0.185564	0.272921	0.0441334
21	Control	0.543889	0.176513	0.582695	0.0167765	2.11006	9.52553	0.321469	0.448732	0.043486
22	Control	0.544421	0.211041	0.461107	0.0159035	1.94347	15.3776	0.195608	0.361253	0.0505403
23	Control	1.02513	0.175362	0.373414	0.0189755	1.60395	11.5041	0.378773	0.537826	0.0519183
24	Control	0.47208	0.255187	0.386079	0.0243465	2.3321	12.3685	0.522726	0.303051	0.0661425
25	Control	0.603983	0.160405	0.662934	0.00996758	2.30339	13.5091	0.149995	0.164201	0.0333283
26	Control	0.519954	0.157704	0.417196	0.0177753	2.10819	16.6478	0.260506	0.304791	0.0745452
27	Control	0.668167	0.256113	0.412809	0.0157532	2.1032	23.1873	0.238906	0.37688	0.0259859
28	Control	0.535986	0.209849	0.319085	0.0176555	1.23785	14.0914	0.343211	0.618283	0.0405808
29	Control	0.969275	0.120729	0.462657	0.0157958	1.74155	9.25299	0.170385	0.262431	0.0441567
30	Control	0.549329	0.338312	0.317302	0.0225857	1.49603	12.5264	0.383625	0.389236	0.0430456
31	Control	0.992382	0.273259	0.445343	0.0135982	0.920388	9.3639	0.149088	0.197558	0.0801925
32	Control	0.749416	0.14781	0.359197	0.0212174	1.85046	12.7301	0.204522	0.213329	0.0367367
33	Control	0.362722	0.265908	0.570222	0.0131774	2.14192	10.0106	0.171822	0.326046	0.0495451
34	Control	0.647968	0.334171	0.361878	0.0206775	1.16514	10.0935	0.198321	0.273089	0.0524743
35	Control	0.588941	0.320993	0.367077	0.0147925	1.50572	9.8591	0.285148	0.16514	0.0576148
36	Control	0.523685	0.186538	0.455843	0.0200198	2.39644	9.71887	0.232342	0.342348	0.0733251
37	Control	0.635187	0.22717	0.459786	0.0142341	1.64441	7.9453	0.210687	0.197588	0.0726457
38	Control	0.73816	0.196652	0.758232	0.00924455	2.53	10.4779	0.171119	0.261142	0.0508435
39	Control	1.31957	0.134525	0.436165	0.0150915	2.13126	9.11071	0.199391	0.218382	0.0212304
40	Control	1.35152	0.219396	0.690927	0.0127678	2.4418	6.4809	0.203829	0.277276	0.0471594
41	Control	1.03572	0.221201	0.293161	0.0156764	1.06423	6.8435	0.174095	0.180851	0.0300882
42	Control	0.8613	0.172511	0.265485	0.0215352	1.83484	15.8058	0.222756	0.267106	0.0353039
43	Control	0.724541	0.122215	0.644676	0.0182737	3.05207	17.4109	0.368764	0.404688	0.0562171
44	Control	0.332483	0.324808	0.389273	0.0188436	1.9842	9.41605	0.396802	0.335559	0.0632193
45	Control	0.700822	0.21894	0.409176	0.013531	1.66149	18.6111	0.206389	0.279057	0.0315989
46	Control	0.615821	0.184349	0.374911	0.0187496	2.04965	16.4945	0.294805	0.319199	0.0420343
47	Control	0.665784	0.19493	0.35578	0.0161797	1.35297	8.57987	0.229698	0.291094	0.0520601
48	Control	1.01542	0.244244	0.436521	0.0115274	1.43796	10.7227	0.207816	0.224009	0.0383177
49	Control	0.792372	0.182984	0.395897	0.0146784	1.6936	12.5116	0.218543	0.25019	0.0669234
50	Control	0.432979	0.177642	0.631036	0.0147446	2.57688	12.5321	0.25194	0.272009	0.0410226
51	Control	0.614868	0.161992	0.650935	0.0156644	3.64225	12.8602	0.138646	0.212148	0.0469171
52	Control	0.804313	0.205682	0.309518	0.0183293	1.75588	8.89924	0.212811	0.21814	0.0528045
53	Control	0.838547	0.31262	0.305363	0.0187145	1.21185	14.5378	0.354807	0.331906	0.0815665
54	Control	0.463707	0.216314	0.346431	0.017448	2.21288	12.8285	0.242508	0.296571	0.0525675
55	Control	0.47133	0.182812	0.373743	0.0133515	2.3053	12.9248	0.206283	0.238034	0.0415954
56	Control	0.620311	0.192123	0.403432	0.0134106	1.68674	11.3303	0.177984	0.270073	0.0319156
57	Control	0.45894	0.196706	0.872824	0.0151481	2.61981	8.68165	0.166489	0.188162	0.052014
58	Control	0.342233	0.159055	0.641788	0.0202053	3.33724	18.453	0.246202	0.255439	0.0486888
59	Control	1.22027	0.192311	0.400093	0.0138102	1.37237	13.9939	0.177493	0.233199	0.041028
60	Control	0.694726	0.1872	0.451729	0.0238103	1.72122	11.2962	0.264995	0.440092	0.0617073
61	Control	0.570054	0.342255	0.423943	0.0128958	1.5363	5.44104	0.135134	0.119116	0.0389376
62	Control	0.619794	0.258891	0.428421	0.0159356	1.79272	15.3533	0.201722	0.468767	0.0461245
63	Control	0.680412	0.179963	0.295559	0.0220928	1.60166	8.80756	0.209034	0.186778	0.0418484
64	Control	1.07446	0.310408	0.513411	0.0174927	1.73985	10.8844	0.154349	0.296075	0.0278624
65	Control	0.393002	0.228321	0.439864	0.0140849	1.89257	16.413	0.378447	0.303826	0.0649915
66	Control	0.780436	0.161309	0.529328	0.0191728	2.212	11.6024	0.218879	0.207999	0.0380152
67	Control	0.81447	0.173176	0.46073	0.0119124	2.15896	8.57344	0.22551	0.132598	0.0349394
68	Control	0.6287	0.146368	0.619104	0.0167326	2.61015	11.4971	0.170125	0.28031	0.0484417
69	Control	0.996944	0.143065	0.516586	0.0188019	2.54197	12.8787	0.254861	0.332336	0.0549977
70	Control	0.704757	0.161524	0.437116	0.0192185	2.28607	7.87827	0.188034	0.24133	0.0544117
71	Control	1.61798	0.176788	0.691899	0.0163115	1.96741	4.44904	0.173213	0.160968	0.0270696
72	Control	0.465427	0.18525	0.571362	0.0137289	2.86014	19.3628	0.247445	0.311256	0.0578476
73	Control	0.523892	0.223602	0.527136	0.0176973	2.0057	15.5177	0.515356	0.504891	0.05548
74	Control	0.692737	0.226481	0.54842	0.0120847	1.85094	11.0738	0.251763	0.423601	0.0387489
75	Control	0.780464	0.198243	0.607892	0.0138556	1.87224	13.0052	0.191287	0.212903	0.0289944
76	Control	0.52396	0.279224	0.366294	0.0126669	1.43463	6.93369	0.20505	0.181326	0.0491179
77	Control	0.378188	0.26748	0.309689	0.0110444	1.15525	14.4589	0.397321	0.652279	0.0869452
78	Control	0.499383	0.1963	0.423856	0.0178176	1.97177	10.7697	0.193023	0.303742	0.0661375
79	Control	0.360675	0.174113	0.77872	0.0109274	3.38619	9.8376	0.173406	0.143367	0.0503622
80	Control	0.683826	0.148535	0.730972	0.0117358	2.13942	20.0505	0.245522	0.477118	0.0565622
81	Control	0.471141	0.203662	0.396653	0.0133269	1.84603	7.59022	0.131449	0.155962	0.0326759
82	Control	0.687335	0.205834	0.406653	0.0184125	1.97525	10.7455	0.231354	0.25363	0.0304786
83	Control	0.784312	0.175573	0.748502	0.0142741	2.68401	24.1222	0.216596	0.588351	0.0245398
84	Control	0.41394	0.182292	0.324233	0.0222563	2.04394	14.2252	0.252141	0.153216	0.0697827
85	Control	0.606922	0.297337	0.40796	0.01707	1.49084	18.7953	0.19773	0.381719	0.0383035
86	Control	0.340127	0.250332	0.341128	0.0179117	1.44419	14.1217	0.196847	0.379542	0.0596706
87	Control	1.13747	0.359728	0.349331	0.0170124	1.36604	5.73132	0.0888665	0.141349	0.0209889
88	Control	0.824182	0.205953	0.527702	0.0130663	2.08494	11.531	0.247595	0.394354	0.0450645
89	Control	0.694561	0.150412	0.506486	0.0158547	2.42537	7.44611	0.177577	0.138732	0.0379105
90	Control	0.633982	0.194819	0.30426	0.0230588	1.92342	15.1343	0.280682	0.291396	0.0396118
91	Control	1.35952	0.218001	0.688099	0.015008	2.01505	6.50752	0.143161	0.234244	0.0407124
92	Control	0.513356	0.158176	0.365492	0.0173592	2.19939	11.2827	0.196433	0.266378	0.0571392
93	Control	0.695279	0.124849	0.65956	0.0160779	3.25929	11.1868	0.227256	0.194311	0.0366062
94	Control	0.791662	0.201551	0.544214	0.0165552	2.30331	13.7577	0.198961	0.427855	0.0558037
95	Control	0.59067	0.262007	0.620076	0.0122542	2.06656	12.8276	0.170924	0.330592	0.0368808
96	Control	0.420386	0.237711	0.28133	0.0258302	2.20979	13.7009	0.253394	0.193344	0.051162
97	Control	0.705295	0.122021	0.561894	0.0224258	2.27833	22.1377	0.257093	0.417142	0.0433255
98	Control	1.33509	0.152734	0.483211	0.0127411	2.47553	12.7103	0.169508	0.203333	0.0234845
99	Control	0.853776	0.262815	0.388469	0.0149813	1.39449	12.778	0.213985	0.336491	0.0530293
100	Control	1.15717	0.237144	0.519792	0.00961293	1.40483	15.452	0.191	0.333072	0.0359359
101	Control	0.700971	0.212186	0.425148	0.0142578	1.49728	10.0171	0.221923	0.241708	0.0556428
102	Control	0.42828	0.175513	0.573841	0.0128756	2.29533	15.4316	0.249796	0.252273	0.0488638
103	Control	0.752121	0.145531	0.532039	0.0154351	1.91433	8.67239	0.252182	0.239157	0.0410759
104	Control	0.770807	0.243445	0.381983	0.0166732	1.8169	13.3031	0.192347	0.296463	0.054012
105	Control	0.780394	0.226856	0.412322	0.0177307	1.85578	13.9154	0.202705	0.337812	0.0328181
106	Control	0.697978	0.177531	0.261637	0.016446	1.69168	21.6035	0.264161	0.250334	0.0379571
107	Control	0.938597	0.209725	0.457867	0.0177243	1.34803	7.43842	0.218933	0.236777	0.0677908
108	Control	0.457587	0.137117	0.609005	0.0168191	2.63887	20.2237	0.186932	0.333364	0.0441237
109	Control	0.798871	0.275196	0.526204	0.0140999	1.93487	10.1159	0.170105	0.393653	0.024707
110	Control	0.682115	0.219536	0.551904	0.0139246	2.36937	17.6341	0.25855	0.33429	0.0321206
111	Control	1.0915	0.191713	0.362912	0.0205059	1.87399	12.8676	0.20486	0.444416	0.0355265
112	Control	0.481789	0.252585	0.231934	0.0169773	1.54388	9.18185	0.202371	0.193781	0.0263994
113	Control	0.7961	0.23144	0.432595	0.0124506	1.11467	9.18707	0.13424	0.194593	0.0735365
114	Control	1.22182	0.187248	0.603923	0.0154482	1.85514	11.9128	0.158431	0.195307	0.0299892
115	Control	0.642316	0.264637	0.502717	0.0133073	1.44448	18.0153	0.210461	0.340104	0.0687727
116	Control	0.471597	0.198882	0.419222	0.0141115	2.00433	18.082	0.287367	0.434365	0.0434479
117	Control	0.550386	0.127117	0.612442	0.019257	3.6396	17.4413	0.209715	0.441839	0.0362844
118	Control	1.08194	0.164618	0.274613	0.0218521	1.55213	5.04994	0.159003	0.117418	0.0254482
119	Control	0.740244	0.156746	0.581747	0.0137863	2.3721	13.4905	0.207199	0.229534	0.044046
120	Control	0.670965	0.129068	0.647247	0.0144244	2.49696	20.7376	0.293199	0.396998	0.0417432
121	Control	0.688824	0.228533	0.330827	0.0154265	1.62691	38.2758	0.307688	0.67055	0.0563512
122	Control	0.864106	0.225308	0.436318	0.0153379	1.48344	9.63473	0.21455	0.255859	0.0522023
123	Control	0.651506	0.24546	0.433128	0.0157446	1.48998	11.2455	0.453943	0.370401	0.0642486
124	Control	0.749479	0.226078	0.437135	0.0227738	1.72035	12.8716	0.304595	0.245839	0.0328753
125	Control	0.433859	0.128122	0.565385	0.0182178	3.34013	10.6188	0.189684	0.148801	0.0370723
126	Control	0.414577	0.222989	0.342478	0.0152767	2.38201	21.01	0.315712	0.435924	0.0775128
127	Control	1.00476	0.177539	0.369594	0.0128733	2.08207	8.29263	0.242413	0.144907	0.0339134
128	Control	0.513108	0.32008	0.428953	0.0167544	1.79768	14.1518	0.221694	0.37576	0.0310472
129	Control	0.398718	0.265309	0.590247	0.0489955	1.50467	13.4449	0.243728	0.262968	0.045517
130	Control	0.631394	0.168798	0.323466	0.0192606	1.83373	27.7248	0.260631	0.408026	0.0484523
131	Control	0.531659	0.331059	0.355237	0.0149594	1.65864	11.6846	0.197459	0.328232	0.0276216
132	Control	0.839188	0.167059	0.758582	0.0145012	1.96539	10.9624	0.228401	0.304904	0.0425139
133	Control	0.304884	0.354359	0.36064	0.0172266	1.52526	19.1484	0.236203	0.194829	0.0404166
134	Control	0.474113	0.197905	0.398183	0.0189494	1.76424	18.4535	0.212478	0.326651	0.0406027
135	Control	0.393379	0.276627	0.466566	0.0123188	2.0661	20.6536	0.151197	0.346746	0.027532
136	Control	0.608381	0.254845	0.35214	0.0165115	1.72134	12.6133	0.272692	0.293072	0.0455944
137	Control	0.842046	0.145031	0.310565	0.0182682	1.54527	11.8431	0.126326	0.268346	0.0279714
138	Control	0.937277	0.157176	0.601636	0.0145074	1.70215	13.4546	0.207767	0.390317	0.0453851
139	Control	0.890131	0.25405	0.506745	0.0122808	1.81728	9.18672	0.280524	0.199166	0.0464943
140	Control	0.578872	0.177282	0.684715	0.0147924	3.20396	21.3782	0.238717	0.574019	0.0356305
141	Control	0.430838	0.18718	0.451491	0.0139062	2.34113	10.0258	0.273048	0.203703	0.0682918
142	Control	1.38906	0.171411	0.380567	0.0202918	1.291	8.37325	0.239668	0.424582	0.0579528
143	Control	0.960703	0.153535	0.422509	0.0121003	1.40397	17.9995	0.246809	0.395539	0.0329408
144	Control	0.81202	0.117949	0.538268	0.0133477	2.2549	8.78876	0.152555	0.124617	0.072309
145	Control	0.59664	0.210592	0.500358	0.017206	2.3297	13.806	0.170238	0.33658	0.0273935
146	Control	0.362984	0.287246	0.521203	0.0145485	2.18099	14.2927	0.309987	0.351916	0.0567777
147	Control	0.497749	0.247482	0.746297	0.0106487	2.22132	25.9004	0.21582	0.536357	0.0367449
148	Control	0.627151	0.160041	0.564725	0.0148737	2.50649	28.0389	0.247968	0.413433	0.0315123
149	Control	0.622437	0.293195	0.302675	0.0174777	1.24296	13.4427	0.176532	0.256092	0.0480761
150	Control	0.699543	0.197975	0.487138	0.0167533	2.01406	10.8863	0.169481	0.209843	0.0525385
151	Control	0.326099	0.16872	0.552324	0.0132712	2.97588	16.1564	0.224747	0.252545	0.0678355
152	Control	0.49151	0.297939	0.326128	0.0154282	1.5321	24.732	0.18765	0.578895	0.0890831
153	Control	1.43253	0.179518	0.579801	0.0124556	1.48984	8.15496	0.190208	0.289399	0.0215535
154	Control	0.858248	0.162294	0.686313	0.0164493	2.40219	13.2617	0.370783	0.269581	0.045172
155	Control	1.07142	0.276043	0.384322	0.0151604	1.40861	12.0793	0.197463	0.178252	0.0387132
156	Control	1.64554	0.150904	0.298934	0.0226106	1.52125	10.9497	0.163066	0.17553	0.0324014
157	Control	0.598938	0.199736	0.682674	0.0129918	2.78438	12.8237	0.199608	0.189477	0.0574104
158	Control	0.403166	0.213092	0.699719	0.0173865	2.47299	12.4634	0.205661	0.337043	0.05356
159	Control	0.824723	0.265962	0.445441	0.0157986	2.3611	6.40861	0.212054	0.186285	0.0417256
160	Control	1.39682	0.21389	0.332548	0.015335	1.04752	11.8823	0.150349	0.278012	0.0485569
161	Control	1.32088	0.115368	0.435866	0.0179834	1.62609	13.795	0.2711	0.332654	0.0410916
162	Control	0.446583	0.156532	0.443211	0.0179645	2.40156	23.3248	0.221533	0.408508	0.0480221
163	Control	0.430315	0.225476	0.221502	0.0194392	1.66256	24.9722	0.232546	0.401093	0.0412469
164	Control	0.746053	0.255801	0.263734	0.0181547	1.1519	9.00757	0.181605	0.301916	0.0391444
165	Control	0.845267	0.191108	0.415671	0.0188284	1.6375	10.1745	0.368972	0.295471	0.0490208
166	Control	0.203385	0.225283	0.46298	0.0130426	4.51717	10.4987	0.258603	0.362459	0.05596
167	Control	0.265616	0.265293	0.240226	0.0224149	1.80442	14.9978	0.260851	0.256209	0.0513039
168	Control	0.855224	0.227722	0.373599	0.0195879	1.32657	7.07229	0.139938	0.147742	0.0186568
169	Control	1.15349	0.162997	0.32774	0.0218741	1.53817	11.2445	0.286622	0.25324	0.0415842
170	Control	1.03875	0.175097	0.365537	0.01603	1.05765	11.8574	0.223052	0.360921	0.0532621
171	Control	0.675194	0.259477	0.438616	0.0159158	1.55002	18.0315	0.264234	0.471398	0.03929
172	Control	0.5868	0.228311	0.364212	0.0217779	1.84456	8.89578	0.254587	0.278728	0.0543301
173	Control	1.19979	0.321827	0.372131	0.0254379	1.0867	17.124	0.140799	0.373561	0.00844501
174	Control	0.789154	0.213299	0.266073	0.0108482	1.02922	14.3429	0.183248	0.481121	0.0312427
175	Control	0.843856	0.170582	0.489012	0.014447	1.70278	13.8968	0.214564	0.454611	0.0423985
176	Control	0.50221	0.137768	0.782059	0.0167851	3.46774	12.3151	0.290322	0.375793	0.0371995
177	Control	0.746369	0.208949	0.534283	0.0151022	2.10229	12.2788	0.269579	0.359074	0.0858828
178	Control	0.770665	0.163905	0.50213	0.0119577	2.0636	9.84258	0.173862	0.258539	0.0344408
179	Control	0.866104	0.157328	0.460532	0.0117045	1.98299	14.3381	0.198185	0.283845	0.0564709
180	Control	1.08699	0.123652	0.50778	0.0178366	1.85333	9.38597	0.176621	0.216694	0.0574361
181	Control	0.5895	0.148809	0.782666	0.0183383	4.0297	9.15989	0.23778	0.203254	0.0627273
182	Control	1.38612	0.233969	0.396523	0.0167093	1.47909	9.28122	0.152193	0.274683	0.0241061
183	Control	1.27489	0.28804	0.367315	0.0191093	1.84503	15.6551	0.16926	0.22157	0.0190843
184	Control	0.690756	0.233367	0.707202	0.0148254	2.58223	8.78505	0.212341	0.204511	0.0392096
185	Control	0.631215	0.209409	0.371929	0.0158158	1.67526	15.5592	0.19608	0.335698	0.0334916
186	Control	0.668874	0.2135	0.525234	0.0187728	2.53063	9.73717	0.215977	0.184337	0.0437143
187	Control	0.758352	0.229976	0.302463	0.020363	1.44434	17.4985	0.211665	0.315881	0.0248115
188	Control	1.17957	0.277154	0.279892	0.0243041	1.20369	8.58803	0.171463	0.298551	0.0266951
189	Control	1.55548	0.249851	0.45792	0.0130874	1.21903	9.60815	0.14864	0.340486	0.0450304
190	Control	0.832321	0.443859	0.26261	0.0138004	0.715711	10.1565	0.35317	0.387313	0.0666385
191	Control	0.442214	0.164024	0.543807	0.0144797	2.87996	17.0243	0.212682	0.293993	0.0382943
192	Control	1.11912	0.187523	0.394374	0.0207805	1.65254	9.65375	0.209802	0.222915	0.0321861
193	Control	0.701554	0.207719	0.545429	0.0138224	1.84185	13.2931	0.236235	0.306715	0.0562614
194	Control	0.592321	0.204123	0.471563	0.0102799	1.85051	8.19385	0.124924	0.174014	0.0335452
195	Control	0.862791	0.295941	0.338023	0.0177744	0.80428	18.9429	0.202678	0.463266	0.0205848
196	Control	0.399914	0.272829	0.458285	0.01206	1.78874	16.8008	0.333203	0.402167	0.0889779
197	Control	0.737175	0.211505	0.319595	0.021098	1.70487	8.52964	0.270315	0.201577	0.0474931
198	Control	0.777256	0.158141	1.05995	0.01133	2.32997	11.459	0.185548	0.424466	0.0302478
199	Control	0.828216	0.295883	0.326223	0.0190801	1.2659	10.7788	0.206423	0.293835	0.0352778
200	Control	0.864569	0.194201	0.426644	0.0174247	2.05471	21.9447	0.230825	0.661009	0.03962
201	Control	0.692003	0.199393	0.435045	0.0168534	2.17478	8.59687	0.187975	0.182741	0.0324261
202	Control	0.869499	0.178647	0.408343	0.0190019	1.50611	11.6211	0.28941	0.465146	0.0578099
203	Control	0.885856	0.261732	0.302979	0.0169351	1.38579	10.266	0.199331	0.301669	0.0375163
204	Control	0.587707	0.27584	0.331356	0.0221358	1.73492	5.55068	0.164561	0.157646	0.0658164
205	Control	0.695316	0.270262	0.347387	0.0178503	1.44917	11.5673	0.190402	0.285106	0.0465295
206	Control	0.652947	0.280478	0.501581	0.0138022	1.51557	12.1052	0.137337	0.210203	0.0416739
207	Control	0.844862	0.230625	0.723277	0.0131757	1.99868	16.891	0.216307	0.452953	0.0473982
208	Control	0.731036	0.178422	0.229003	0.020025	1.5251	14.0619	0.204877	0.403706	0.0416597
209	Control	1.01131	0.440362	0.243101	0.0221727	1.41698	10.2982	0.517291	0.447542	0.0560435
210	Control	0.512551	0.194338	0.477961	0.0109327	2.29725	11.3606	0.19076	0.214158	0.0377354
211	Control	1.05346	0.151578	0.478362	0.0162859	2.04896	18.1891	0.252387	0.488212	0.0487973
212	Control	0.832764	0.215864	0.405341	0.0175909	3.15739	9.66377	0.231826	0.200205	0.0590997
213	Control	0.611793	0.240701	0.304277	0.0187442	1.07298	6.93134	0.171786	0.132348	0.0483869
214	Control	0.672031	0.224547	0.463811	0.0152264	1.98852	8.61944	0.174466	0.139729	0.041651
215	Control	0.705242	0.212613	0.387277	0.0167568	1.41115	14.3291	0.23763	0.566195	0.0340805
216	Control	0.236991	0.237315	0.469036	0.0216058	1.69989	14.7772	0.160298	0.224668	0.0529587
217	Control	0.539165	0.200641	0.456461	0.010429	1.71243	11.9569	0.177316	0.289985	0.0596648
218	Control	0.348436	0.287025	0.458919	0.0185306	2.48217	9.05571	0.252786	0.39408	0.040961
219	Control	0.718091	0.187511	0.393338	0.016963	2.20394	8.35826	0.158426	0.135954	0.050152
220	Control	0.404186	0.303975	0.349215	0.0154536	1.44835	8.17344	0.188187	0.195835	0.0366417
221	Control	0.741971	0.223144	0.409433	0.0158504	1.78411	7.28093	0.145236	0.151468	0.0289991
222	Control	0.771476	0.2571	0.446861	0.0143818	1.50356	15.4923	0.203816	0.300209	0.0419487
223	Control	1.00739	0.176183	0.557694	0.0145237	1.81477	14.4375	0.173492	0.437171	0.0384354
224	Control	0.907038	0.238211	0.264067	0.0249985	0.981042	7.92651	0.142399	0.105982	0.031084
225	Control	0.431391	0.449297	0.475876	0.00971297	1.87516	8.35227	0.305251	0.265287	0.0752585
226	Control	0.485412	0.284739	0.445171	0.0115849	1.85814	10.7349	0.280325	0.22885	0.0537259
227	Control	0.615174	0.240878	0.573215	0.0150342	2.41153	9.36843	0.198038	0.254811	0.0364069
228	Control	0.606202	0.123924	0.607451	0.0142229	3.39997	15.9068	0.227808	0.196776	0.03354
229	Control	1.32965	0.283279	0.639829	0.0122965	1.7989	6.21461	0.173141	0.205205	0.043417
230	Control	1.0014	0.300703	0.510023	0.0153867	1.60476	7.71301	0.107872	0.184023	0.0253805
231	Control	0.549052	0.323578	0.25582	0.019792	1.39181	11.201	0.323154	0.359743	0.071614
232	Control	0.322278	0.245903	0.472975	0.0169149	2.39334	11.317	0.179844	0.288075	0.0460398
233	Control	1.15135	0.157347	0.645451	0.0133691	1.68543	11.5261	0.195472	0.443862	0.0365993
234	Control	0.468493	0.17732	0.531472	0.0148068	3.14561	19.7414	0.247675	0.238517	0.0392293
235	Control	0.834433	0.129433	0.45335	0.0128703	2.20367	37.0343	0.233196	0.668535	0.0258566
236	Control	0.617809	0.215868	0.519647	0.0186036	1.79485	8.07304	0.133648	0.175834	0.0360765
237	Control	0.623419	0.18188	0.578826	0.0141465	2.90985	11.6888	0.225017	0.190045	0.0572216
238	Control	0.628264	0.206128	0.337058	0.0158177	1.64348	24.2207	0.340908	0.373248	0.0705567
239	Control	0.797699	0.264804	0.422891	0.0132906	1.20789	11.5408	0.197921	0.507234	0.0253913
240	Control	0.696471	0.213156	0.417731	0.0153044	2.42181	17.7047	0.196144	0.299257	0.03405
241	Control	0.864278	0.198993	0.463958	0.0190067	2.14624	7.35093	0.275981	0.281178	0.0593288
242	Control	0.528123	0.165454	0.552889	0.0160201	2.97213	20.812	0.169754	0.322063	0.029722
243	Control	1.03772	0.204988	0.307964	0.0156248	1.15699	7.82475	0.179539	0.177242	0.0299532
244	Control	0.671073	0.199257	0.501238	0.0173531	1.95619	12.5051	0.279242	0.249241	0.0403339
245	Control	1.33308	0.222661	0.32913	0.010846	1.01492	4.12694	0.13029	0.0919496	0.0300534
246	Control	0.829612	0.219858	0.545797	0.012149	1.87786	12.686	0.170079	0.399806	0.0375693
247	Control	0.564369	0.174949	0.575301	0.0202405	2.03869	13.0672	0.196135	0.242404	0.0317375
248	Control	0.667834	0.253111	0.423165	0.0133674	1.4877	14.475	0.196324	0.293688	0.0374055
249	Control	0.557896	0.202208	0.562587	0.0192735	1.88363	12.9241	0.178424	0.258627	0.0362381
250	Control	1.16522	0.220522	0.569781	0.0166262	2.53628	10.6317	0.278266	0.25004	0.0586866
251	PD	0.777304	0.258187	0.364807	0.0185129	1.04324	13.4659	0.283485	0.291425	0.0536708
252	PD	0.863721	0.196088	0.671078	0.015947	2.08878	10.5912	0.15126	0.156664	0.0483907
253	PD	0.637499	0.26856	0.519088	0.00969598	1.36718	20.4181	0.144618	0.481902	0.0349039
254	PD	0.837053	0.296222	0.45874	0.0151331	1.93533	12.036	0.253147	0.360979	0.0459808
255	PD	0.680557	0.198653	0.603155	0.0100122	1.47017	16.5964	0.224214	0.38383	0.0247839
256	PD	0.554257	0.206625	0.70462	0.012054	1.90308	15.0186	0.337839	0.343147	0.0561993
257	PD	0.512831	0.213452	0.417671	0.017204	2.55004	19.3173	0.210943	0.457374	0.0249592
258	PD	0.934723	0.132657	0.579627	0.0136063	2.98213	26.3741	0.259859	0.373321	0.0420014
259	PD	1.06015	0.183639	0.387145	0.0152539	1.58738	12.824	0.184182	0.298131	0.0551445
260	PD	0.851901	0.212367	0.615795	0.0149487	1.9756	17.2303	0.214849	0.32602	0.0325735
261	PD	0.971619	0.182669	0.4401	0.0148996	1.47074	16.9983	0.196463	0.350233	0.0423977
262	PD	0.290383	0.198404	0.832602	0.0119083	5.08101	21.2316	0.245742	0.317339	0.0412538
263	PD	1.54863	0.104377	0.628445	0.0193331	2.57616	28.4175	0.19296	0.439303	0.0247683
264	PD	0.64273	0.290084	0.32858	0.0185093	1.56193	14.7997	0.164646	0.294697	0.0433767
265	PD	0.686952	0.21812	0.448052	0.0208135	1.91045	12.9653	0.174873	0.21476	0.0377124
266	PD	0.834505	0.19457	0.409087	0.0141727	1.64761	20.5225	0.282971	0.350048	0.0391381
267	PD	0.800027	0.25228	0.257332	0.0219892	1.56481	29.8577	0.359306	0.71293	0.0589183
268	PD	0.594916	0.288218	0.546651	0.0110865	1.49716	16.1214	0.260356	0.401639	0.0461988
269	PD	0.773469	0.109832	0.430133	0.0161043	2.61321	14.0329	0.220277	0.224447	0.042222
270	PD	1.12455	0.27561	0.679059	0.00904768	1.57686	8.39993	0.185669	0.332219	0.04482
271	PD	1.05191	0.117476	0.586576	0.0198159	2.76475	18.8448	0.221441	0.478922	0.0541035
272	PD	0.794409	0.193235	0.688444	0.0115923	2.14349	14.3319	0.23482	0.349924	0.0447559
273	PD	0.675082	0.363354	0.367778	0.0124496	1.43719	18.7591	0.348938	0.355556	0.0411554
274	PD	1.30195	0.170879	0.487955	0.013679	1.85059	8.39379	0.202488	0.179135	0.0270658
275	PD	0.420911	0.244193	0.554517	0.0154209	1.78799	13.9813	0.22833	0.339988	0.0410881
276	PD	1.20763	0.196502	0.385614	0.016681	1.1232	9.08399	0.226078	0.253734	0.0484427
277	PD	0.782919	0.211144	0.686242	0.014158	2.22455	14.0343	0.229452	0.409366	0.0631534
278	PD	0.657914	0.238025	0.546898	0.0131193	2.00026	11.16	0.269112	0.319871	0.0639807
279	PD	0.725086	0.199949	0.263416	0.0170819	1.38086	14.495	0.207572	0.405404	0.0331852
280	PD	1.24592	0.208681	0.442338	0.0231194	2.72964	9.50774	0.113091	0.331758	0.0151936
281	PD	1.43057	0.229792	0.480688	0.0168178	1.36787	11.7837	0.16193	0.212056	0.0324403
282	PD	0.73011	0.19446	0.407145	0.0163312	1.88772	17.377	0.135504	0.409633	0.051637
283	PD	0.581131	0.201776	0.501449	0.0189585	2.66866	13.7717	0.236378	0.281704	0.0408607
284	PD	1.19559	0.110258	0.58596	0.0124818	2.34083	14.7091	0.160834	0.309496	0.026814
285	PD	1.02641	0.147829	0.514564	0.0157355	2.81959	11.0794	0.184638	0.211975	0.0441431
286	PD	0.565737	0.170469	0.686736	0.0117179	2.46915	18.3367	0.191404	0.28052	0.0305731
287	PD	0.422956	0.214782	0.367254	0.0172913	2.42221	10.7971	0.234342	0.17944	0.0607261
288	PD	0.659728	0.237064	0.409334	0.0201015	1.65631	17.8587	0.190529	0.361513	0.0368508
289	PD	0.926685	0.174591	0.417344	0.0212845	1.83913	25.9647	0.224315	0.454827	0.0212575
290	PD	0.712857	0.1711	0.347983	0.0137903	1.77627	20.6888	0.197507	0.40415	0.0217388
291	PD	0.722213	0.197201	0.415891	0.0107476	2.2885	25.0406	0.254393	0.352385	0.0366672
292	PD	0.510313	0.151525	0.500579	0.0147981	2.2127	12.0045	0.21461	0.298219	0.0578071
293	PD	0.519233	0.261157	0.478962	0.0138434	2.08933	14.8371	0.212927	0.366022	0.0413354
294	PD	0.420841	0.194054	0.580665	0.0170122	2.43599	22.9678	0.22535	0.428232	0.0699709
295	PD	0.51051	0.211017	0.899725	0.0149748	2.52232	15.9688	0.18827	0.350989	0.0415941
296	PD	0.764724	0.15039	0.611011	0.0172339	2.19199	17.0139	0.144653	0.416147	0.0382759
297	PD	0.826581	0.176146	0.565799	0.00987383	1.6312	15.2501	0.201339	0.258252	0.0374486
298	PD	0.827986	0.139646	0.595635	0.0160408	2.62734	15.7381	0.19571	0.24025	0.0321551
299	PD	0.452683	0.278722	0.292227	0.0225484	1.54236	15.8631	0.294601	0.419649	0.0346445
300	PD	0.521128	0.220301	0.570244	0.0175197	2.18398	13.0196	0.119348	0.311649	0.0284409
301	PD	0.804697	0.161903	0.512681	0.0146019	2.10817	10.1385	0.157381	0.268077	0.0345899
302	PD	0.495993	0.232481	0.452917	0.0156606	2.01841	15.9427	0.191822	0.261398	0.0551179
303	PD	0.71064	0.296392	0.395426	0.0147899	1.33246	12.8187	0.139392	0.249216	0.0460924
304	PD	0.464715	0.27569	0.333381	0.0192724	1.78355	12.8289	0.198692	0.300382	0.0360845
305	PD	0.820392	0.172119	0.604672	0.0135686	1.71794	16.5936	0.198371	0.267846	0.0263708
306	PD	0.343325	0.220509	0.484535	0.0178708	1.87998	18.5244	0.267225	0.39492	0.0557567
307	PD	0.555365	0.202063	0.616683	0.0148506	1.77077	17.5764	0.224262	0.418701	0.0436857
308	PD	0.947728	0.179889	0.419378	0.016659	1.52683	18.5673	0.212421	0.296782	0.0315896
309	PD	0.782955	0.29662	0.503491	0.0151784	1.88874	10.6862	0.164631	0.291088	0.0377058
310	PD	1.23494	0.16982	0.586038	0.0155493	1.44652	16.1909	0.124634	0.303039	0.0229314
311	PD	0.905234	0.251865	0.359065	0.0170765	1.43378	18.074	0.250319	0.493678	0.0325717
312	PD	1.07188	0.175949	0.409778	0.0127766	2.84871	25.7309	0.120907	0.60149	0.0182674
313	PD	1.10413	0.151537	0.394975	0.0188839	1.96455	7.80561	0.15645	0.22557	0.0386574
314	PD	1.0221	0.132521	0.654529	0.0141841	3.42892	22.1114	0.1472	0.332435	0.0136168
315	PD	0.495605	0.164077	0.57657	0.0235663	2.62802	8.08596	0.258862	0.227513	0.0564545
316	PD	0.622916	0.190268	0.562049	0.0144439	2.80746	31.2328	0.243153	0.59407	0.0234897
317	PD	0.584197	0.135519	0.562818	0.0185607	2.54958	26.0728	0.209685	0.52113	0.0331567
318	PD	0.666494	0.195575	0.395344	0.0144375	1.58416	17.4232	0.225054	0.370897	0.0339188
319	PD	0.986635	0.167185	0.427186	0.0129089	1.5264	26.2894	0.179826	0.576441	0.0157003
320	PD	0.388375	0.186412	0.372609	0.0156437	3.04957	13.1072	0.141087	0.350735	0.0166062
321	PD	0.658034	0.249937	0.564271	0.0133123	1.78864	14.7118	0.211998	0.283783	0.0365296
322	PD	0.456531	0.208458	0.325094	0.0180804	1.87101	22.7585	0.190094	0.342987	0.0342865
323	PD	0.620705	0.204918	0.548018	0.0141705	2.16787	15.6109	0.168022	0.223252	0.0255207
324	PD	0.615674	0.223577	0.637028	0.0168415	3.97376	9.06738	0.131491	0.143834	0.0280479
325	PD	0.484144	0.169727	0.614573	0.0167592	3.17653	18.0041	0.187001	0.397104	0.0352409
326	PD	1.11046	0.135508	0.366579	0.0162786	1.51461	14.479	0.21747	0.388409	0.0567612
327	PD	0.629103	0.297329	0.337414	0.0144897	1.09424	7.5002	0.115785	0.115868	0.022634
328	PD	0.723488	0.15388	0.371465	0.0212753	2.13724	21.17	0.207772	0.276411	0.0395298
329	PD	0.565079	0.151971	0.347085	0.0180058	2.62207	16.5982	0.166975	0.35348	0.0316669
330	PD	0.79814	0.182958	0.46214	0.0162488	1.93512	8.50117	0.145867	0.222098	0.0279974
331	PD	0.729946	0.147586	0.614261	0.0186067	2.48542	13.4882	0.14822	0.233281	0.027759
332	PD	0.873026	0.223807	0.586086	0.0189881	2.54479	6.15016	0.556123	0.401014	0.0634813
333	PD	2.52976	0.198986	0.299859	0.0281553	1.37089	8.02888	0.249162	0.281067	0.0317595
334	PD	1.53216	0.281369	0.53719	0.0199739	1.36669	4.05874	0.111389	0.153452	0.0381181
335	PD	0.6854	0.171471	0.342307	0.0176455	2.1813	25.5958	0.308021	0.264725	0.0326813
336	PD	0.634449	0.268392	0.268387	0.013295	1.98774	18.0526	0.234025	0.251317	0.0307953
337	PD	0.712207	0.173853	0.419041	0.0164031	2.05052	17.7314	0.169906	0.336517	0.0424489
338	PD	1.7024	0.283675	0.461273	0.01791	1.46563	7.13266	0.131282	0.396338	0.0283204
339	PD	0.857043	0.301212	0.393447	0.0158545	1.00623	9.52963	0.156486	0.291846	0.0519542
340	PD	0.781133	0.148486	0.533245	0.0118822	2.74873	41.9131	0.231106	0.594586	0.0256226
341	PD	0.520968	0.1635	0.52157	0.0165297	2.06996	17.8484	0.207286	0.52479	0.0242568
342	PD	0.519972	0.309984	0.445688	0.0167852	1.95561	23.4644	0.185406	0.556357	0.0539634
343	PD	0.604581	0.170214	0.568688	0.0121512	2.29087	25.843	0.212491	0.363445	0.0168017
344	PD	0.491026	0.303134	0.487911	0.0143934	2.03339	13.9394	0.246823	0.285506	0.0322718
345	PD	0.676981	0.246805	0.440362	0.01206	1.91821	11.6695	0.178498	0.322284	0.0574766
346	PD	1.21167	0.241699	0.534625	0.0154709	1.8615	14.4849	0.192986	0.383383	0.034982
347	PD	0.756506	0.10901	0.75007	0.0149782	2.76794	13.4702	0.3325	0.288864	0.0612029
348	PD	0.539946	0.267585	0.298498	0.0174874	1.65784	6.95909	0.281735	0.165651	0.0631979
349	PD	0.627235	0.20753	0.521343	0.0129741	1.50045	10.8614	0.148823	0.28722	0.0359521
350	PD	1.20945	0.222841	0.27495	0.0177071	1.24223	23.1313	0.381281	0.514052	0.0644423
351	PD	0.533236	0.206065	0.476311	0.0144086	1.85473	18.9468	0.214467	0.365505	0.03621
352	PD	1.18888	0.130344	0.461337	0.0170325	1.9763	17.1148	0.144535	0.235311	0.0247253
353	PD	1.03606	0.0863364	1.00534	0.0168873	3.66044	11.782	0.168712	0.284079	0.0423528
354	PD	0.97002	0.269122	0.442145	0.0174434	2.14111	17.6028	0.196047	0.343748	0.0246414
355	PD	0.870026	0.280267	0.383884	0.0112082	1.24352	16.5384	0.229321	0.330683	0.0415618
356	PD	0.845972	0.219594	0.493586	0.0190065	2.72477	14.9269	0.393663	0.34701	0.0300401
357	PD	0.756069	0.139337	0.61263	0.0105986	2.39852	10.9586	0.178701	0.357868	0.0416682
358	PD	0.755036	0.184772	0.377164	0.0191202	2.66454	35.0393	0.273531	0.503424	0.0425242
359	PD	0.661944	0.222696	0.273073	0.021477	1.23292	11.6849	0.1526	0.319624	0.0246633
360	PD	0.665357	0.230356	0.544063	0.0136982	1.59576	14.249	0.244919	0.298359	0.0409325
361	PD	0.635175	0.377581	0.441137	0.011303	1.58728	10.993	0.194159	0.313814	0.0482146
362	PD	0.913198	0.273195	0.473788	0.0147008	2.0305	7.72029	0.11362	0.212609	0.0351889
363	PD	0.903771	0.245573	0.431167	0.0172124	1.54857	10.3589	0.191513	0.234789	0.0382868
364	PD	0.868409	0.221323	0.530457	0.0135449	1.77469	17.4457	0.180232	0.514318	0.0309381
365	PD	1.14639	0.224823	0.312026	0.0186371	1.0634	9.54545	0.233065	0.24344	0.0553133
366	PD	0.363107	0.238706	0.530645	0.0133552	2.26191	20.5154	0.256247	0.449665	0.0612946
367	PD	0.803573	0.191416	0.543217	0.0135836	2.07768	18.5752	0.350016	0.520251	0.0372449
368	PD	0.56383	0.203839	0.505712	0.0111145	1.53529	8.8542	0.179475	0.17702	0.0368838
369	PD	0.458991	0.12364	1.20453	0.0107398	5.48013	12.3197	0.223702	0.206817	0.0190757
370	PD	0.752428	0.347851	0.430641	0.0122924	1.3915	26.4358	0.214127	0.469015	0.0212412
371	PD	0.687097	0.259996	0.552149	0.0103182	1.44556	16.7026	0.149367	0.371651	0.0198937
372	PD	0.558632	0.203327	0.584216	0.0161403	2.27345	26.5484	0.187546	0.437838	0.0240791
373	PD	0.974733	0.383868	0.236271	0.0263194	0.940015	12.1794	0.276496	0.434888	0.0458103
374	PD	0.585175	0.20998	0.543393	0.0177618	2.6718	10.1536	0.114636	0.178878	0.0327546
375	PD	0.570726	0.25013	0.571263	0.0170888	2.47752	9.2573	0.161162	0.280043	0.0346842
376	PD	1.67835	0.137119	0.390745	0.0170006	1.30607	18.0742	0.119301	0.182664	0.0290652
377	PD	0.817799	0.152989	0.720084	0.0146431	2.51199	12.1876	0.159026	0.197795	0.0290106
378	PD	0.966357	0.272878	0.527248	0.0135094	2.59029	19.388	0.249212	0.456134	0.070398
379	PD	0.563316	0.248359	0.462699	0.0176799	2.07539	16.8531	0.192586	0.217088	0.0222548
380	PD	0.702557	0.237281	0.516314	0.016562	1.95146	10.6534	0.20676	0.210642	0.0437905
381	PD	0.929886	0.202871	0.555642	0.0142954	1.95347	10.1573	0.196038	0.313101	0.041766
382	PD	0.814186	0.189585	0.430425	0.0162822	2.34712	25.9604	0.196599	0.4796	0.0441879
383	PD	0.539684	0.164985	0.552321	0.0162325	2.59361	20.3091	0.175432	0.506758	0.0470141
384	PD	0.56668	0.153494	0.549599	0.0139427	2.5676	23.8489	0.210682	0.22366	0.0375692
385	PD	0.526611	0.281486	0.272655	0.0195212	1.76037	12.1732	0.321233	0.28425	0.0609273
386	PD	1.77478	0.139618	0.611717	0.0182782	1.88572	10.387	0.16436	0.374641	0.0161488
387	PD	1.03982	0.184563	0.609189	0.013814	2.34139	23.2343	0.13082	0.205816	0.0206034
388	PD	0.637134	0.133727	0.463019	0.021522	2.62179	18.8505	0.251633	0.366925	0.0531655
389	PD	0.895419	0.219133	0.416047	0.0129893	1.19339	10.8155	0.15395	0.411734	0.0312103
390	PD	0.784016	0.217926	0.63559	0.0105158	1.90113	15.5487	0.258281	0.391556	0.0400347
391	PD	0.523892	0.227945	0.529321	0.0133067	2.88158	22.2472	0.213595	0.215979	0.0345877
392	PD	0.568653	0.262672	0.444453	0.0166252	1.87091	14.5543	0.205558	0.31776	0.0331169
393	PD	0.748497	0.218839	0.402202	0.0132364	1.5663	10.6331	0.152984	0.249569	0.0322069
394	PD	0.853858	0.111832	0.652581	0.0144247	2.19958	13.115	0.181648	0.298707	0.0297324
395	PD	0.626371	0.166468	0.356587	0.022118	1.71519	10.2322	0.190173	0.264095	0.0786031
396	PD	0.900664	0.307433	0.385026	0.0183602	1.25134	13.393	0.198887	0.303171	0.0268328
397	PD	0.688498	0.169902	0.690629	0.0153566	2.38679	8.41722	0.153925	0.258632	0.0435781
398	PD	0.865809	0.275329	0.405574	0.0154478	2.10723	23.9124	0.177439	0.38011	0.0272879
399	PD	0.673699	0.191029	0.553195	0.0181099	2.62297	14.9931	0.166895	0.330259	0.0255619
400	PD	0.874687	0.285528	0.29318	0.0146009	1.41378	11.8738	0.159044	0.134229	0.0241386
401	PD	0.371181	0.207391	0.416803	0.0173466	2.14909	23.8781	0.287718	0.415006	0.0354997
402	PD	0.925308	0.142696	0.447855	0.0187821	2.01935	22.1439	0.13694	0.364733	0.0336201
403	PD	0.805023	0.16446	0.405999	0.0159647	1.52782	17.0696	0.186671	0.473324	0.0257468
404	PD	0.735995	0.157559	0.686075	0.0182855	2.77567	20.566	0.150971	0.394401	0.0275675
405	PD	0.804912	0.15975	0.429983	0.0151526	2.00722	14.8348	0.201305	0.304569	0.0357514
406	PD	0.810098	0.2401	0.578025	0.01728	3.03999	12.9867	0.207507	0.31651	0.0181117
407	PD	1.17143	0.18267	0.532493	0.0136512	1.69624	11.2314	0.17244	0.315171	0.0246825
408	PD	0.718702	0.224757	0.430211	0.0112027	1.82688	11.4462	0.207495	0.272854	0.0349788
409	PD	1.08797	0.151103	0.665096	0.0130581	2.30651	10.1996	0.132585	0.248108	0.0348249
410	PD	0.547841	0.287065	0.507169	0.0157312	2.1569	24.187	0.282242	0.48192	0.0453195
411	PD	0.710881	0.21184	0.436091	0.0168363	2.09986	17.9385	0.245488	0.486508	0.0377187
412	PD	0.704468	0.265916	0.32405	0.0161164	1.34595	14.6592	0.248733	0.485671	0.0326853
413	PD	0.593905	0.203484	0.602396	0.014146	2.98283	21.2483	0.195014	0.282078	0.0334452
414	PD	0.659615	0.244784	0.298383	0.0166276	2.07418	28.2928	0.256316	0.529871	0.0280075
415	PD	1.07603	0.23242	0.365424	0.0170928	2.09304	13.0058	0.873939	0.489458	0.0803676
416	PD	0.736008	0.210593	0.439903	0.022407	1.47789	14.6674	0.268237	0.366477	0.060163
417	PD	0.702859	0.123971	0.519011	0.0181259	3.79176	43.0737	0.231473	0.458387	0.0311913
418	PD	1.05667	0.179397	0.62584	0.0150315	1.99366	11.3917	0.188099	0.222827	0.0325451
419	PD	1.06658	0.240487	0.274308	0.0221911	0.938927	13.1263	0.204459	0.351121	0.0415153
420	PD	1.22928	0.210218	0.291838	0.0159466	1.27529	9.34098	0.141304	0.227821	0.0430315
421	PD	0.714229	0.177088	0.393868	0.0172519	1.84896	19.1075	0.236021	0.378528	0.0669211
422	PD	0.873658	0.186206	0.432394	0.0169803	2.38205	20.2911	0.295599	0.410212	0.0537298
423	PD	0.549974	0.167406	0.318211	0.0170934	2.31426	15.5833	0.206266	0.313762	0.036163
424	PD	0.586273	0.264552	0.386482	0.0121772	1.35607	46.0329	0.212445	0.858888	0.0214136
425	PD	1.96956	0.109561	0.613617	0.0125513	2.00591	12.7651	0.125792	0.308617	0.0387698
426	PD	1.02068	0.180699	0.394812	0.0138007	2.10711	24.0657	0.171694	0.325276	0.0300509
427	PD	0.680631	0.241505	0.350546	0.0164084	1.55609	33.813	0.276862	0.697226	0.0256431
428	PD	1.08094	0.244578	0.374531	0.0124933	1.28904	13.9291	0.207029	0.292836	0.0333518
429	PD	0.711223	0.178051	0.513871	0.0142595	1.85539	17.5297	0.222578	0.303885	0.0341462
430	PD	0.67631	0.152689	0.434908	0.0130914	2.09403	12.7847	0.141079	0.240503	0.0421192
431	PD	0.783479	0.218705	0.315462	0.0164031	1.51052	13.5563	0.185314	0.47252	0.046723
432	PD	0.799805	0.300882	0.257199	0.0179926	1.43194	12.922	0.168075	0.302708	0.0246809
433	PD	0.726241	0.209456	0.54982	0.0145723	2.87917	22.0237	0.222622	0.323065	0.0208083
434	PD	0.558348	0.192461	0.537982	0.0155318	1.90959	11.8249	0.163939	0.148452	0.0342304
435	PD	0.889239	0.226425	0.55027	0.0151246	1.44915	8.9025	0.285128	0.343835	0.0535288
436	PD	0.690671	0.182644	0.576175	0.0155663	2.41404	6.71238	0.120126	0.211987	0.0314995
437	PD	0.369807	0.163427	0.443598	0.0199607	2.55326	12.9182	0.342613	0.187098	0.0585012
438	PD	0.654542	0.261144	0.33132	0.0159204	1.5133	20.185	0.284512	0.442958	0.0492964
439	PD	0.687675	0.111283	1.26247	0.0132671	5.57931	14.3949	0.19038	0.390348	0.0372569
440	PD	1.43106	0.154103	0.391805	0.0127103	1.2492	11.5601	0.155558	0.331487	0.0260784
441	PD	0.626261	0.488062	0.217415	0.0228675	2.5752	37.0622	1.26576	0.364742	0.0647143
442	PD	0.915994	0.169902	0.406435	0.0154535	1.36203	12.0847	0.151385	0.291637	0.0376231
443	PD	0.69472	0.211365	0.503799	0.0180453	2.30252	16.1494	0.196716	0.337417	0.0329459
444	PD	0.822651	0.191571	0.404097	0.021148	1.75462	15.0823	0.158492	0.304982	0.0376347
445	PD	0.568178	0.177556	0.777488	0.0114079	3.03599	11.2499	0.265945	0.295709	0.0381284
446	PD	1.03173	0.270112	0.392777	0.0142293	1.13174	11.3769	0.200293	0.369758	0.0380214
447	PD	0.628418	0.155857	0.703652	0.0115693	2.91916	17.9303	0.192286	0.366137	0.0358983
448	PD	0.84127	0.187473	0.425626	0.0140011	1.32167	7.41124	0.145285	0.193238	0.0444366
449	PD	0.411577	0.139541	0.432997	0.0152353	2.73573	16.9195	0.204277	0.231715	0.0556114
450	PD	1.08233	0.139828	0.614697	0.014649	2.27612	14.5231	0.0960422	0.26046	0.0139678
451	PD	0.71719	0.301858	0.397278	0.0167183	1.1511	6.65783	0.212254	0.251649	0.0293229
452	PD	0.621744	0.262506	0.506454	0.019054	1.98589	17.067	0.196956	0.328551	0.0230512
453	PD	0.898766	0.159694	0.37899	0.0188132	2.24478	10.6237	0.178265	0.334898	0.029093
454	PD	1.00601	0.181655	0.383436	0.0155602	1.32218	9.31575	0.160488	0.275885	0.0658741
455	PD	0.753228	0.12503	0.381585	0.0175137	1.25668	18.4248	0.17801	0.402503	0.0297623
456	PD	0.494242	0.12712	0.612889	0.0140987	2.30419	22.6532	0.188204	0.631847	0.063446
457	PD	1.2403	0.239719	0.439634	0.0190967	1.50361	10.4962	0.108972	0.345972	0.038214
458	PD	0.932371	0.192302	0.421812	0.0151256	2.06869	16.7863	0.193215	0.334462	0.027226
459	PD	0.306678	0.14088	0.959023	0.0138883	4.483	19.5222	0.454206	0.800395	0.0456746
460	PD	0.619107	0.145537	0.6176	0.00890689	2.42176	31.1658	0.171185	0.488081	0.0383476
461	PD	0.532584	0.136115	0.404121	0.0145195	2.65438	21.3546	0.177959	0.479471	0.0424631
462	PD	1.37999	0.172435	0.676368	0.0132791	2.29244	7.71589	0.169227	0.357452	0.0297829
463	PD	0.887732	0.21958	0.313375	0.0166707	1.50994	7.253	0.19505	0.216217	0.0365789
464	PD	0.989801	0.188497	0.389489	0.0187942	1.85499	9.50783	0.200935	0.277887	0.058612
465	PD	0.449211	0.205364	0.341053	0.0166675	1.94255	11.4347	0.151682	0.175322	0.057847
466	PD	1.15581	0.131865	0.481763	0.0172972	2.12347	20.1093	0.216955	0.303771	0.0442452
467	PD	0.959574	0.136358	0.596474	0.0161978	2.3998	18.7688	0.149501	0.523851	0.0241368
468	PD	1.0624	0.148431	0.583055	0.0107944	2.41891	15.6745	0.158135	0.397348	0.0419238
469	PD	1.15393	0.190293	0.514272	0.0187086	1.53583	7.93329	0.244795	0.438635	0.0674385
470	PD	0.972846	0.139332	0.544557	0.0147693	2.74312	18.6014	0.190033	0.402192	0.0246743
471	PD	0.814831	0.136128	0.315148	0.0201794	1.61512	17.2657	0.140152	0.245974	0.0351653
472	PD	0.764568	0.201327	0.449557	0.0153889	2.21437	6.20739	0.107099	0.168485	0.0371597
473	PD	0.828424	0.28278	0.458474	0.0156731	1.84635	16.0895	0.196634	0.352783	0.0353342
474	PD	1.05851	0.244675	0.298482	0.0132699	0.921791	9.65587	0.183079	0.28346	0.0425339
475	PD	0.673186	0.270485	0.423486	0.0146593	1.44921	16.0553	0.162719	0.33177	0.0192556
476	PD	0.365246	0.183737	0.431345	0.017068	2.88523	24.88	0.272534	0.289502	0.0403342
477	PD	0.567292	0.282123	0.326088	0.0187473	1.58561	15.6807	0.29072	0.368025	0.0426599
478	PD	0.996781	0.224126	0.417065	0.0176406	1.68999	12.6875	0.383604	0.342253	0.032488
479	PD	0.843392	0.119434	0.506166	0.0117418	2.4254	20.4711	0.200408	0.324982	0.015613
480	PD	0.873949	0.217031	0.458937	0.0140115	1.64644	9.35153	0.20011	0.237043	0.0316811
481	PD	0.887067	0.155463	0.608109	0.0151696	1.61566	19.7336	0.150358	0.307657	0.0217673
482	PD	0.530245	0.319149	0.438114	0.0157174	1.4317	11.4879	0.143618	0.32624	0.0360573
483	PD	0.67673	0.199537	0.640375	0.0100803	2.24779	9.12338	0.230274	0.217387	0.0597221
484	PD	0.458408	0.316945	0.395189	0.0125449	2.00551	13.8418	0.203231	0.276935	0.0463789
485	PD	0.656031	0.164267	0.454957	0.0140026	1.94888	13.0958	0.198627	0.338787	0.0417475
486	PD	0.958961	0.193024	0.402348	0.0182137	1.95129	8.30714	0.152463	0.146831	0.0421857
487	PD	0.796737	0.264062	0.4765	0.0165815	1.99709	13.2693	0.215486	0.234362	0.0467925
488	PD	0.359159	0.34222	0.298888	0.0154529	1.55142	12.6041	0.20286	0.206845	0.04183
489	PD	0.701503	0.141797	0.653421	0.014002	3.10597	11.0208	0.152653	0.190623	0.0415863
490	PD	0.865699	0.100674	0.872684	0.0114861	2.86541	30.8517	0.346422	0.538859	0.0309476
491	PD	0.837885	0.179105	0.416677	0.0182146	1.77419	13.2247	0.212284	0.238211	0.0462605
492	PD	0.651503	0.221191	0.429692	0.0146007	1.95307	7.65051	0.104128	0.141731	0.0380943
493	PD	0.619801	0.190915	0.480162	0.0129241	2.09726	25.8642	0.248799	0.408537	0.0324283
494	PD	0.714109	0.186011	0.410333	0.0189963	1.79174	7.55682	0.15713	0.219824	0.052527
495	PD	0.866721	0.30514	0.513049	0.0149461	1.42308	8.93543	0.227005	0.301197	0.0498486
496	PD	0.614707	0.222642	0.489348	0.0126352	1.97321	9.26185	0.153221	0.217603	0.047704
497	PD	0.711302	0.152227	0.692646	0.0105904	2.85601	26.6417	0.211989	0.372233	0.0429368
498	PD	0.974656	0.155751	0.446643	0.0111389	1.26598	10.3283	0.141477	0.306145	0.0332792
499	PD	0.718241	0.196525	0.633347	0.0171322	2.1322	15.9391	0.168763	0.250546	0.0469071
500	PD	0.948062	0.144722	0.74433	0.0152077	2.50093	12.9133	0.193206	0.356919	0.0361374

## Sheet: Figure 3B
ID	Group	C16-SPH	C17-SPH	C19-SPH	C18-SPH/D
1	Control	452.725	327.766	228.995	10644.3
2	Control	513.207	408.429	343.338	12543
3	Control	777.015	432.281	436.327	10313
4	Control	528.531	488.029	225.25	13010.7
5	Control	631.055	419.613	383.868	14329.5
6	Control	860.306	435.894	554.768	15893.3
7	Control	554.792	415.312	223.824	11766.1
8	Control	766.005	566.849	372.331	15140.1
9	Control	614.703	444.998	328.892	10613.5
10	Control	574.126	495.705	473.183	15320.7
11	Control	270.195	246.855	489.539	8588.98
12	Control	371.629	285.928	348.963	8800.8
13	Control	509.53	512.788	326.235	17497.4
14	Control	509.31	481.783	447.719	13732
15	Control	156.874	211.024	108.902	10941.8
16	Control	770.555	740.001	485.32	15472.4
17	Control	657.114	504.122	270.998	14118.4
18	Control	595.911	592.455	541.073	15120.5
19	Control	581.886	426.224	698.901	12349.3
20	Control	694.805	446.379	301.501	13644.4
21	Control	631.178	526.373	555.526	13807.4
22	Control	726.111	527.146	473.898	13886.7
23	Control	540.457	447.658	409.198	10060.7
24	Control	666.105	399.069	258.962	9143.69
25	Control	428.331	305.048	350.366	11395.3
26	Control	959.674	566.259	390.679	11728.1
27	Control	387.715	397.8	239.203	12726.2
28	Control	874.769	806.72	287.21	20951
29	Control	608.178	395.05	335.387	11739.3
30	Control	368.154	291.432	469.416	7522.23
31	Control	1054.34	732.884	1202.12	11408.9
32	Control	531.331	431.865	314.952	13042.2
33	Control	721.262	466.696	435.464	13673.7
34	Control	596.391	393.71	207.077	9990.55
35	Control	1118.65	684.49	899.235	17136.2
36	Control	860.306	446.195	482.19	11079.8
37	Control	954.263	528.867	683.969	12214.2
38	Control	712.618	438.946	776.917	12888.2
39	Control	214.018	237.818	113.963	9158.54
40	Control	400.88	289.225	423.422	7653.37
41	Control	412.115	366.457	326.888	12343.4
42	Control	540.197	471.459	321.957	13629
43	Control	992.759	696.059	563.319	16175.3
44	Control	966.18	678.042	420.28	15019.6
45	Control	441.747	425.999	229.352	12399.9
46	Control	640.424	627.22	364.326	14145.3
47	Control	974.638	752.556	830.594	17987.6
48	Control	513.165	404.212	485.695	11156.8
49	Control	1200.07	705.108	569.835	16660
50	Control	763.09	669.649	641.258	16207.9
51	Control	649.111	336.414	357	12097.2
52	Control	685.213	422.425	629.86	11492
53	Control	1172.61	593.963	587.878	12158.1
54	Control	834.413	560.151	484.173	14517
55	Control	712.914	542.703	714.461	14443.3
56	Control	594.83	560.532	217.41	17360.9
57	Control	639.561	384.781	516.653	10556.7
58	Control	724.779	586.066	754.378	13280.1
59	Control	368.668	264.039	397.195	7416.41
60	Control	745.909	430.583	506.119	11605
61	Control	448.885	306.977	1008.49	10175
62	Control	791.017	570.332	491.878	15382.8
63	Control	780.908	572.463	497.611	17819.4
64	Control	260.111	217.885	227.369	7926.74
65	Control	1089.77	712.316	268.948	15686.3
66	Control	537.498	428.747	306.114	12260
67	Control	665.102	527.983	464.184	16426.4
68	Control	549.446	350.928	512.508	10108.5
69	Control	701.968	428.065	366.366	11235.3
70	Control	663.821	358.631	415.79	10507.4
71	Control	211.162	180.022	316.074	6499.92
72	Control	880.009	619.219	457.932	13627.2
73	Control	774.09	628.24	318.446	13284.2
74	Control	623.621	560.03	387.363	14355.9
75	Control	314.881	300.172	261.741	9397.06
76	Control	501.135	309.489	262.252	8951.29
77	Control	1164.92	597.457	244.335	13706.9
78	Control	1180.06	658.163	652.501	16133.3
79	Control	892.355	584.904	667.046	16305.9
80	Control	873.627	669.755	593.738	14307.2
81	Control	423.213	272.442	447.654	10563.2
82	Control	486.777	514.998	236.291	15324.8
83	Control	315.014	370.084	102.386	11594.3
84	Control	1187.17	685.881	909.849	14649.8
85	Control	501.932	415.551	258.907	11435.9
86	Control	1199.57	713.336	684.798	17936.2
87	Control	138.837	100.848	183.979	5725.79
88	Control	552.734	427.504	315.822	10964.5
89	Control	559.094	408.116	417.04	12886.7
90	Control	546.543	469.983	343.036	12458.5
91	Control	373.237	211.275	136.962	8188.56
92	Control	1064.62	593.729	474.943	16217.5
93	Control	651.471	517.419	328.632	14608.8
94	Control	805.927	534.587	854.373	13127
95	Control	525.176	424.626	296.649	11781.4
96	Control	712.673	518.928	377.14	12751.1
97	Control	559.617	453.067	230.314	11825.2
98	Control	241.166	232.448	144.456	8346.75
99	Control	833.145	621.873	679.44	14843.7
100	Control	476.283	361.052	447.271	11791.8
101	Control	899.222	562.546	539.215	15269.3
102	Control	822.588	622.502	477.027	15329.1
103	Control	580.228	503.155	342.805	12934.7
104	Control	533.035	355.192	374.395	9002.77
105	Control	606.552	475.469	464.748	15594.3
106	Control	725.371	581.235	234.528	16503.1
107	Control	1080.65	597.823	355.477	14915.5
108	Control	936.43	723.044	1183.4	18428.5
109	Control	315.942	302.046	157.714	11522.6
110	Control	457.628	455.043	331.825	12535.2
111	Control	481.346	375.168	299.164	12136.1
112	Control	468.928	500.321	261.911	15678.8
113	Control	958.041	579.065	1481.88	11103.6
114	Control	406.844	290.444	283.452	11490.6
115	Control	923.393	544.706	317.456	12050.4
116	Control	666.47	496.503	205.488	13682.6
117	Control	555.03	412.604	162.34	13978
118	Control	311.588	297.072	432.916	10925.2
119	Control	479.164	362.199	477.51	9423.38
120	Control	629.406	580.091	450.862	13210.3
121	Control	976.793	708.928	486.865	15398
122	Control	667.603	436.151	544.324	11618.3
123	Control	905.506	688.844	580.406	14279.5
124	Control	614.814	619.212	792.794	16032.4
125	Control	640.186	439.018	369.512	14611.9
126	Control	1299.51	878.932	885.088	14441.7
127	Control	423.788	330.882	267.615	10616.9
128	Control	419.254	440.17	407.209	12121.2
129	Control	523.992	406.239	841.581	10179.9
130	Control	580.251	481.68	383.693	10238.2
131	Control	345.788	291.152	171.796	10573.9
132	Control	635.929	492.993	518.894	12881.9
133	Control	982.034	758.727	813.581	20931.7
134	Control	542.559	444.411	432.22	11680.2
135	Control	494.747	488.153	144.459	16806.9
136	Control	624.014	502.365	986.939	12695.5
137	Control	324.028	233.387	184.47	9614.72
138	Control	534.505	406.379	590.461	10611.6
139	Control	547.776	466.261	561.784	10562.6
140	Control	564.531	542.932	302.165	14780.6
141	Control	831.948	572.523	1141.27	10784.5
142	Control	587.566	312.427	347.869	9555.68
143	Control	367.469	364.082	174.069	9507.2
144	Control	1211.58	763.241	792.432	14592.7
145	Control	348.805	348.886	422.958	11042.3
146	Control	874.779	608.608	384.426	13915.8
147	Control	727.94	662.587	503.979	17928.9
148	Control	660.928	661.256	373.265	18826.3
149	Control	820.548	574.373	1126.31	13764.1
150	Control	699.183	492.77	778.794	11839.3
151	Control	1543.73	910.118	779.013	19650.1
152	Control	1485.89	694.358	203.221	15731
153	Control	157.762	189.661	188.178	6882.21
154	Control	529.883	461.191	356.952	11316.3
155	Control	521.733	418.487	862.479	12065.6
156	Control	361.891	275.899	443.787	9384.8
157	Control	666.522	391.313	787.664	9579.83
158	Control	843.744	498.622	294.581	14157.6
159	Control	375.439	280.329	170.779	8068.37
160	Control	526.486	316.314	353.281	9313.72
161	Control	732.744	561.104	199.539	15667.6
162	Control	1094.07	809.611	714.618	20182.2
163	Control	802.527	661.987	542.758	16947.5
164	Control	631.814	557.683	1023.5	15368.6
165	Control	555.349	391.741	268.281	10325
166	Control	1389.09	694.014	486.227	22694.2
167	Control	1376.87	695.17	551.992	22699.1
168	Control	189.048	204.691	171.786	8853.89
169	Control	463.151	391.196	403.665	10146
170	Control	556.589	406.902	340.283	10197.8
171	Control	652.824	602.463	591.841	14809.8
172	Control	1050.11	742.071	1357.3	18082.1
173	Control	71.3684	133.973	61.457	7371.95
174	Control	507.918	473.656	474.825	14713.7
175	Control	569.768	455.271	378.131	12120.7
176	Control	495.763	466.577	373.28	12146.4
177	Control	1545.07	776.808	1097.25	15588.3
178	Control	443.803	322.339	424.821	10258.2
179	Control	613.294	336.203	242.56	9456
180	Control	602.852	346.706	682.004	8897.25
181	Control	832.038	533.687	830.665	11586.5
182	Control	242.314	213.873	226.83	8442.15
183	Control	204.661	221.987	111.842	9369.6
184	Control	513.08	370.051	319.284	12004.9
185	Control	552.177	512.868	538.423	14129.3
186	Control	429.365	334.767	420.636	8490
187	Control	349.535	401.819	274.923	12187.7
188	Control	194.397	157.839	130.463	6373.32
189	Control	440.671	272.922	460.706	8154.29
190	Control	567.219	356.537	204.235	8350.38
191	Control	655.277	488.799	345.687	13832.8
192	Control	312.853	290.371	378.563	8283.99
193	Control	825.287	501.286	556.02	12658.9
194	Control	575.851	413.732	371.071	14686.4
195	Control	180.118	260.904	202.364	7908.98
196	Control	1672.53	786.564	627.116	16966.5
197	Control	772.693	518.59	711.63	14853.2
198	Control	250.714	206.327	104.002	7644.73
199	Control	469.303	363.048	273.554	11847.1
200	Control	602.765	482.831	285.848	13475.7
201	Control	552.366	445.717	345.252	14704.1
202	Control	651.972	435.078	183.686	11147.4
203	Control	416.338	366.961	327.365	10254.5
204	Control	1176.52	550.714	884.008	14914.1
205	Control	523.656	325.634	430.516	9750.25
206	Control	508.319	319.791	477.065	10439.8
207	Control	443.107	266.084	104.71	8080.02
208	Control	546.782	431.982	325.188	11625.5
209	Control	445.497	275.58	154.75	7480.53
210	Control	774.031	659.383	480.046	18649.4
211	Control	641.786	492.183	379.483	11851
212	Control	793.066	362.152	182.229	11499.2
213	Control	766.271	554.107	1127.06	14452.5
214	Control	612.902	499.364	130.937	13411.1
215	Control	427.304	368.055	146.034	11471.3
216	Control	992.002	545.204	318.497	16588.3
217	Control	706.423	380.683	225.869	9767.28
218	Control	629.169	520.375	507.011	14398.3
219	Control	763.289	490.998	621.451	13555.8
220	Control	702.194	609.394	664.592	16750.3
221	Control	313.807	236.741	184.908	9393.99
222	Control	481.595	328.416	196.85	9787.77
223	Control	445.133	327.869	346.202	9575
224	Control	430.961	329.021	97.9298	12086.1
225	Control	911.939	527.807	710.119	11102.3
226	Control	678.161	488.658	522.775	11148.4
227	Control	491.369	379.943	436.853	11519.7
228	Control	736.224	677.255	652.583	19390.1
229	Control	321.495	214.535	154.011	6509.25
230	Control	267.83	224.616	226.325	8728.11
231	Control	1082.35	576.629	934.465	13604
232	Control	981.692	666.236	1195.72	19640.3
233	Control	459.596	423.295	512.236	11895.1
234	Control	742.79	621.97	627.844	15635.4
235	Control	472.884	578.869	127.231	17621
236	Control	577.146	415.389	552.642	13772.4
237	Control	756.016	606.906	1001.67	11836.6
238	Control	1461.78	880.707	925.718	18306.4
239	Control	267.552	255.632	180.33	9792.97
240	Control	490.505	373.78	409.626	12167.7
241	Control	715.961	549.565	737.587	11277.8
242	Control	493.412	441.889	373.085	14521.3
243	Control	430.988	435.288	560.88	12998.9
244	Control	735.153	633.129	678.149	15840.3
245	Control	297.296	215.965	419.904	7956
246	Control	363.093	272.113	222.867	8366.94
247	Control	616.908	639.533	535.354	18068.1
248	Control	554.864	485.889	569.595	13310.5
249	Control	557.915	422.318	468.15	13546
250	Control	548.395	367.325	346.81	8565.57
251	PD	861.598	597.653	408.953	14407.8
252	PD	562.956	339.848	583.986	10236.2
253	PD	360.956	286.28	217.457	9403.53
254	PD	635.793	486.392	403.22	12328.2
255	PD	336.845	365.159	222.817	11847.9
256	PD	1067.84	731.415	330.919	17820.1
257	PD	505.558	491.787	169.809	17567.4
258	PD	800.051	625.57	156.447	17207.9
259	PD	568.518	335.732	221.522	8733.13
260	PD	402.303	326.647	149.09	10431.9
261	PD	584.055	470.215	632.683	12406.8
262	PD	750.35	576.74	420.028	15724.8
263	PD	230.406	228.365	98.0538	7853.56
264	PD	717.897	541.428	530.573	14429.3
265	PD	582.926	475.503	458.194	13629.4
266	PD	686.406	625.492	484.486	16036
267	PD	1003.97	800.713	402.892	15755.4
268	PD	709.122	427.912	323.962	12926.7
269	PD	672.612	466.525	242.959	13525.5
270	PD	430.134	253.232	356.428	8676.48
271	PD	585.57	334.956	269.472	9318.19
272	PD	694.011	521.715	390.234	13668
273	PD	419.244	371.596	202.036	9757.17
274	PD	272.423	240.926	256.345	9076.04
275	PD	746.424	580.498	214.79	17172.9
276	PD	598.11	441.023	615.072	11066.8
277	PD	934.326	614.263	1223.42	13589.7
278	PD	873.943	508.08	306.841	12430.3
279	PD	470.188	401.457	240.403	12159.1
280	PD	144.181	134.149	190.18	8182.53
281	PD	314.997	264.409	262.994	8685.92
282	PD	762.969	461.162	671.532	13015.9
283	PD	451.684	417.035	612.518	9897.32
284	PD	285.699	252.593	169.663	9224.9
285	PD	434.007	280.374	281.437	8471.06
286	PD	500.225	446.509	426.395	14761.5
287	PD	933.375	598.193	404.144	14489.9
288	PD	543.723	417.558	294.069	12661.7
289	PD	200.789	245.663	203.541	8296.61
290	PD	389.195	398.733	201.155	15381.8
291	PD	707.732	690.143	320.652	17533.2
292	PD	996.474	618.299	307.924	15326.9
293	PD	578.242	494.798	234.593	12658.9
294	PD	1435.22	772.259	566.685	18042.7
295	PD	560.823	389.293	267.721	11793.4
296	PD	822.654	589.221	717.515	18791
297	PD	553.759	513.483	519.303	13091.3
298	PD	475.533	418.568	290.691	12487.2
299	PD	493.442	530.548	446.376	13310.9
300	PD	353.578	281.36	335.322	10054.9
301	PD	393.37	287.799	152.539	9647.74
302	PD	918.165	624.564	1053.62	14606
303	PD	551.712	379.51	618.247	10607.5
304	PD	550.641	439.678	312.066	13370.3
305	PD	313.346	308.635	266.771	10105.6
306	PD	1050.17	637.323	206.96	16985.9
307	PD	489.899	320.918	202.697	9459.42
308	PD	394.567	350.656	275.566	11149.7
309	PD	585.968	462.583	392.243	13507.8
310	PD	261.244	268.707	305.209	9876.79
311	PD	411.612	418.284	340.967	11461.8
312	PD	277.815	275.786	293.305	12207.7
313	PD	600.476	465.603	638.979	13818.6
314	PD	216.363	277.745	146.999	13577.2
315	PD	1223.32	681.804	647.897	19723.4
316	PD	332.171	439.086	199.982	12974.5
317	PD	652.79	570.089	230.729	17248.7
318	PD	371.406	338.408	213.328	9980.97
319	PD	226.572	291.194	97.351	12171.7
320	PD	357.869	462.107	297.34	19552.5
321	PD	622.224	567.855	566.822	13973.1
322	PD	691.661	564.154	281.766	17580.5
323	PD	290.993	306.16	291.319	9811.5
324	PD	382.864	231.993	274.419	10566
325	PD	410.72	314.421	164.138	10666.7
326	PD	945.614	551.376	280.616	14583.1
327	PD	290.306	261.264	320.649	11096.8
328	PD	469.331	346.548	289.334	10062.5
329	PD	619.694	535.522	314.276	17687.4
330	PD	412.004	393.856	805.105	13206.7
331	PD	297.047	288.824	352.099	9882.01
332	PD	409.754	270.911	301.845	6022.67
333	PD	212.324	148.666	165.66	5485.75
334	PD	261.952	166.923	117.217	6000.5
335	PD	529.912	534.962	259.833	13741.9
336	PD	486.686	582.128	276.96	14613.3
337	PD	845.817	560.734	343.218	17298
338	PD	187.817	141.06	111.41	5925.61
339	PD	569.258	351.937	668.504	9747.72
340	PD	442.259	491.68	216.349	15189.2
341	PD	626.157	686.704	390.115	23686.4
342	PD	493.847	273.834	108.929	7784.36
343	PD	473.334	844.787	158.61	27400.7
344	PD	417.043	424.853	448.854	11450.1
345	PD	888.081	541.872	535.947	13186
346	PD	348.236	287.5	109.178	9123.08
347	PD	1127.35	762.138	608.988	17267.8
348	PD	1081.39	605.339	663.78	15411.1
349	PD	659.408	468.437	356.643	15938.2
350	PD	566.597	403.013	381.006	8888.95
351	PD	795.467	715.551	746.143	18740.3
352	PD	223.847	177.478	132.581	7844.57
353	PD	478.61	298.495	171.47	10560.8
354	PD	466.619	420.57	411.31	16072.9
355	PD	576.306	415.268	217.962	12672.9
356	PD	262.374	278.576	81.3307	7701.51
357	PD	558.38	418.194	483.853	11606.5
358	PD	561.841	512.054	276.593	11677.7
359	PD	203.912	230.606	116.717	8307.03
360	PD	494.229	375.865	346.088	10226.8
361	PD	539.974	332.243	513.069	10097.8
362	PD	402.208	228.376	415.499	9671.8
363	PD	330.985	257.338	141.538	7392.85
364	PD	608.685	484.841	320.864	15996.4
365	PD	723.183	525.888	734.038	12292.5
366	PD	984.391	731.81	1044.06	14626.7
367	PD	545.372	626.356	262.365	13573.9
368	PD	493.731	383.327	509.255	10886.7
369	PD	275.895	350.697	157.04	12863.7
370	PD	311.648	383.267	140.812	12951.9
371	PD	189.941	221.608	137.438	8475.17
372	PD	306.547	312.88	141.731	11117.7
373	PD	365.473	247.059	186.826	7542.31
374	PD	353.635	267.01	349.439	9413.81
375	PD	272.037	204.67	263.612	7056.49
376	PD	341.166	268.001	339.445	9537.83
377	PD	378.151	325.184	259.403	11700.5
378	PD	521.813	321.91	399.079	6754.8
379	PD	268.667	315.054	197.475	10329.5
380	PD	469.027	331.501	435.989	9086.31
381	PD	453.145	342.382	624.107	10123.7
382	PD	620.385	430.45	237.522	11556
383	PD	506.998	354.788	405.279	9732.8
384	PD	529.217	466.548	436.546	12358.3
385	PD	760.597	463.493	348.667	11439.3
386	PD	144.781	213.208	227.102	7843.87
387	PD	297.749	260.548	198.17	11275.8
388	PD	1013.82	692.128	813.933	16391.4
389	PD	426.757	359.722	224.413	11930.9
390	PD	589.399	528.418	207.311	13884.2
391	PD	593.652	500.525	517.969	13933.7
392	PD	481.301	420.036	196.844	13424.8
393	PD	394.046	337.882	272.048	10701.6
394	PD	366.434	338.849	154.689	11185.2
395	PD	1748.11	1065.93	1683.02	21224.1
396	PD	241.499	255.841	130.997	8118.91
397	PD	599.524	393.201	330.116	12635.7
398	PD	286.566	259.764	157.725	9534.15
399	PD	260.626	241.188	98.0827	8870.39
400	PD	391.777	368.833	510.979	13576.1
401	PD	951.217	953.06	340.915	24208
402	PD	534.287	407.554	620.882	13969.4
403	PD	397.868	412.341	191.657	14169.7
404	PD	409.202	342.818	343.258	12324.8
405	PD	481.925	415.778	519.286	11916.9
406	PD	220.903	292.67	87.201	10721.3
407	PD	248.842	255.687	105.945	8727.19
408	PD	568.761	458.157	361.449	14051.3
409	PD	517.298	368.265	297.162	13284.8
410	PD	767.446	631.672	454.588	15182.4
411	PD	607.206	498.776	196.903	14027
412	PD	343.106	340.689	121.048	9724.99
413	PD	538.875	404.116	285.926	13647.6
414	PD	545.848	510.17	244.926	17346.4
415	PD	429.705	284.679	202.198	5027.34
416	PD	899.658	595.035	552.325	14162.4
417	PD	497.979	460.54	129.858	14138.2
418	PD	358.846	300.687	191.309	9235.81
419	PD	592.31	454.392	451.967	12572.1
420	PD	399.72	281.577	396.147	7789.51
421	PD	1053.5	585.168	508.567	13309.2
422	PD	819.834	565.53	471.944	13676
423	PD	870.504	692.048	454.67	21715.7
424	PD	361.238	494.284	282.494	15536.1
425	PD	389.129	293.053	505.812	8830.42
426	PD	424.615	358.365	145.286	12857.3
427	PD	380.304	497.742	208.565	13414.3
428	PD	446.59	416.813	239.075	12346.6
429	PD	858.014	744.078	596.048	21037.4
430	PD	934.465	549.915	350.497	18728.5
431	PD	579.973	370.8	464.919	11393.6
432	PD	308.69	299.436	213.196	10635.1
433	PD	360.109	393.073	207.779	15023.8
434	PD	495.359	376.368	306.058	11888.3
435	PD	794.138	575.606	741.961	14008.6
436	PD	468.483	333.011	713.606	12635.3
437	PD	837.185	532.175	279.413	14102.4
438	PD	626.378	526.062	1060.33	12544.9
439	PD	498.381	364.29	191.713	10743.6
440	PD	271.847	262.256	315.16	8794.14
441	PD	169.008	131.922	60.4232	2170.21
442	PD	548.277	398.995	419.16	13251
443	PD	646.702	571.047	515.986	17346.6
444	PD	504.326	446.594	479.389	12618.3
445	PD	600.347	471.474	318.512	13430
446	PD	504.421	431.353	529.656	12136.5
447	PD	735.599	557.683	352.42	17594.4
448	PD	539.816	380.574	860.08	11327.3
449	PD	1912.5	1211.9	1048.76	31626.1
450	PD	239.914	223.898	286.983	13153.1
451	PD	552.891	465.49	427.641	16584
452	PD	339.165	363.686	204.061	12594.3
453	PD	442.363	408.214	233.692	13321.8
454	PD	1202.56	771.993	1181.91	17037
455	PD	608.92	558.398	445.909	18001.4
456	PD	1162.94	697.89	708.829	15976.3
457	PD	348.198	192.428	251.268	7729.69
458	PD	326.243	299.447	201.648	10727.2
459	PD	595.292	552.609	184.259	12775.9
460	PD	589.291	436.524	203.954	12675.5
461	PD	765.126	587.709	452.751	16470.5
462	PD	199.196	157.779	127.566	5773.51
463	PD	355.657	300.386	358.953	8610.78
464	PD	874.013	566.564	766.887	13575.1
465	PD	679.043	357.132	330.224	10184.6
466	PD	525.87	433.236	500.341	10440.6
467	PD	329.188	342.472	75.0011	12330.3
468	PD	699.366	479.912	449.615	14506
469	PD	1031.8	708.281	2548.29	15189.3
470	PD	303.104	339.693	147.05	10618
471	PD	681.659	495.549	235.146	17549.6
472	PD	429.28	303.915	706.254	9834.26
473	PD	385.564	317.151	268.236	9856.68
474	PD	488.8	366.563	461.659	10411.1
475	PD	200.671	253.639	188.183	9544.81
476	PD	724.448	598.007	361.758	14797.5
477	PD	614.77	572.113	295.917	13233
478	PD	344.348	385.778	348.56	9608.58
479	PD	287.545	477.645	301.473	16685.7
480	PD	374.218	335.096	341.568	10585.3
481	PD	300.201	375.978	269.651	12587.2
482	PD	534.397	400.321	235.216	12990.8
483	PD	846.841	574.002	926.681	13732.5
484	PD	651.84	401.367	455.491	12486.9
485	PD	692.994	540.976	504.764	15463.6
486	PD	563.195	336.42	289.165	11091.9
487	PD	555.988	433.528	535.521	10527.2
488	PD	812.894	732.831	607.419	17820.7
489	PD	466.998	355.314	315.998	10334.8
490	PD	528.191	624.292	288.092	15805.4
491	PD	707.627	508.025	625.969	13530.2
492	PD	429.399	258.796	534.117	9367.88
493	PD	600.026	631.89	212.393	17065.9
494	PD	650.455	422.675	203.843	10796.4
495	PD	592.713	362.822	349.352	10684
496	PD	539.727	286.753	135.576	9665.34
497	PD	777.945	506.412	198.808	15029
498	PD	371.068	247.485	122.572	9480.4
499	PD	653.015	374.527	211.593	12182.6
500	PD	405.894	382.12	426.286	9975.19

## Sheet: Figure 3C
ID	Group	C16-SPH-Cer	C16-SPH-Hex2Cer	C16-SPH-GM3
1	Control	452.725	69.673	144.499
2	Control	513.207	134.233	166.49
3	Control	777.015	260.929	247.183
4	Control	528.531	45.143	94.4109
5	Control	631.055	133.758	261.125
6	Control	860.306	101.983	251.589
7	Control	554.792	124.755	281.953
8	Control	766.005	146.749	250.666
9	Control	614.703	119.565	260.541
10	Control	574.126	94.79	140.282
11	Control	270.195	83.2867	138.004
12	Control	371.629	198.443	198.579
13	Control	509.53	65.7225	129.171
14	Control	509.31	126.991	151.749
15	Control	156.874	58.9488	63.0393
16	Control	770.555	158.44	206.453
17	Control	657.114	114.017	167.61
18	Control	595.911	79.344	234.085
19	Control	581.886	203.242	246.041
20	Control	694.805	102.941	268.966
21	Control	631.178	86.4523	158.734
22	Control	726.111	119.951	190.614
23	Control	540.457	116.635	185.243
24	Control	666.105	85.6012	179.011
25	Control	428.331	110.621	154.233
26	Control	959.674	118.382	247.172
27	Control	387.715	87.2976	148.579
28	Control	874.769	181.987	146.149
29	Control	608.178	178.376	207.052
30	Control	368.154	68.6788	88.5142
31	Control	1054.34	314.204	298.008
32	Control	531.331	121.387	146.82
33	Control	721.262	101.484	175.713
34	Control	596.391	100.561	151.683
35	Control	1118.65	208.908	376.866
36	Control	860.306	102.347	205.401
37	Control	954.263	210.905	327.875
38	Control	712.618	188.778	374.68
39	Control	214.018	65.6022	126.36
40	Control	400.88	168.815	285.613
41	Control	412.115	171.213	183.187
42	Control	540.197	111.529	165.436
43	Control	992.759	134.611	198.384
44	Control	966.18	153.775	221.733
45	Control	441.747	106.475	144.8
46	Control	640.424	88.5294	214.598
47	Control	974.638	151.568	223.588
48	Control	513.165	148.841	222.289
49	Control	1200.07	309.289	421.104
50	Control	763.09	86.1125	221.089
51	Control	649.111	168.961	347.994
52	Control	685.213	176.287	269.406
53	Control	1172.61	248.105	424.411
54	Control	834.413	114.317	286.394
55	Control	712.914	161.444	198.571
56	Control	594.83	70.7327	144.232
57	Control	639.561	88.4266	195.004
58	Control	724.779	120.899	156.662
59	Control	368.668	180.078	164.596
60	Control	745.909	117.721	185.142
61	Control	448.885	94.0262	163.64
62	Control	791.017	139.205	309.761
63	Control	780.908	170.622	199.843
64	Control	260.111	123.926	154.469
65	Control	1089.77	120.763	285.139
66	Control	537.498	58.4899	186.281
67	Control	665.102	186.786	273.524
68	Control	549.446	143.257	193.949
69	Control	701.968	140.554	373.888
70	Control	663.821	69.1368	226.645
71	Control	211.162	88.6072	114.132
72	Control	880.009	74.1185	375.508
73	Control	774.09	105.669	251.227
74	Control	623.621	121.534	233.157
75	Control	314.881	59.9517	139.058
76	Control	501.135	114.961	197.378
77	Control	1164.92	174.768	206.938
78	Control	1180.06	108.792	355.664
79	Control	892.355	144.724	314.366
80	Control	873.627	126.802	209.555
81	Control	423.213	78.2076	108.169
82	Control	486.777	67.5503	161.167
83	Control	315.014	52.3024	123.288
84	Control	1187.17	214.174	278.48
85	Control	501.932	77.9143	140.645
86	Control	1199.57	149.255	231.678
87	Control	138.837	79.9732	56.7105
88	Control	552.734	105.053	220.616
89	Control	559.094	119.341	211.295
90	Control	546.543	102.956	196.158
91	Control	373.237	133.649	185.629
92	Control	1064.62	156.548	325.914
93	Control	651.471	105.978	292.23
94	Control	805.927	161.612	366.764
95	Control	525.176	89.8236	262.702
96	Control	712.673	63.274	272.216
97	Control	559.617	100.077	131.143
98	Control	241.166	79.9669	157.973
99	Control	833.145	201.892	321.079
100	Control	476.283	186.178	168.09
101	Control	899.222	202.646	215.331
102	Control	822.588	69.8298	250.236
103	Control	580.228	86.3134	169.317
104	Control	533.035	127.287	191.604
105	Control	606.552	171.73	196.403
106	Control	725.371	104.3	183.994
107	Control	1080.65	188.173	316.58
108	Control	936.43	159.603	168.124
109	Control	315.942	61.1535	127.515
110	Control	457.628	102.568	233.503
111	Control	481.346	174.845	206.915
112	Control	468.928	115.283	162.221
113	Control	958.041	252.997	259.95
114	Control	406.844	171.414	185.428
115	Control	923.393	153.442	321.421
116	Control	666.47	79.4819	161.883
117	Control	555.03	102.662	192.076
118	Control	311.588	116.098	108.072
119	Control	479.164	144.92	163.469
120	Control	629.406	65.5778	164.671
121	Control	976.793	116.729	255.369
122	Control	667.603	147.731	177.265
123	Control	905.506	147.36	258.812
124	Control	614.814	71.5248	166.204
125	Control	640.186	121.019	175.277
126	Control	1299.51	174.295	470.934
127	Control	423.788	137.752	254.625
128	Control	419.254	138.484	145.633
129	Control	523.992	81.8681	128.023
130	Control	580.251	52.718	170.537
131	Control	345.788	121.264	178.589
132	Control	635.929	196.524	136.092
133	Control	982.034	159.02	209.912
134	Control	542.559	58.8383	124.813
135	Control	494.747	41.6898	158.672
136	Control	624.014	120.377	194.847
137	Control	324.028	88.4741	118.003
138	Control	534.505	139.712	141.474
139	Control	547.776	138.419	229.384
140	Control	564.531	79.3275	253.603
141	Control	831.948	104.352	276.482
142	Control	587.566	179.533	161.825
143	Control	367.469	71.7013	79.1863
144	Control	1211.58	248.383	365.295
145	Control	348.805	44.1154	113.219
146	Control	874.779	103.113	272.583
147	Control	727.94	100.648	265.327
148	Control	660.928	128.54	183.476
149	Control	820.548	192.946	225.434
150	Control	699.183	152.072	216.345
151	Control	1543.73	119.533	381.791
152	Control	1485.89	169.792	414.279
153	Control	157.762	69.9581	80.6736
154	Control	529.883	153.761	182.163
155	Control	521.733	211.951	239.406
156	Control	361.891	142.283	166.688
157	Control	666.522	165.198	299.31
158	Control	843.744	102.095	152.549
159	Control	375.439	100.162	279.787
160	Control	526.486	250.181	215.806
161	Control	732.744	142.004	221.74
162	Control	1094.07	147.452	256.68
163	Control	802.527	108.195	162.907
164	Control	631.814	167.565	162.495
165	Control	555.349	81.4157	265.598
166	Control	1389.09	102.32	335.11
167	Control	1376.87	132.117	215.33
168	Control	189.048	108.12	72.1837
169	Control	463.151	161.48	159
170	Control	556.589	116.373	119.927
171	Control	652.824	118.985	161.842
172	Control	1050.11	220.777	285.81
173	Control	71.3684	34.8115	19.7588
174	Control	507.918	130.663	150.276
175	Control	569.768	81.6346	166.24
176	Control	495.763	50.9669	164.55
177	Control	1545.07	339.685	499.758
178	Control	443.803	126.888	170.705
179	Control	613.294	77.2971	193.095
180	Control	602.852	87.0875	136.391
181	Control	832.038	149.367	412.818
182	Control	242.314	197.962	148.982
183	Control	204.661	96.8587	127.656
184	Control	513.08	135.056	255.507
185	Control	552.177	99.215	187.243
186	Control	429.365	125.263	232.773
187	Control	349.535	94.3669	116.906
188	Control	194.397	99.6684	95.4928
189	Control	440.671	199.383	259.233
190	Control	567.219	143.014	164.213
191	Control	655.277	91.748	202.179
192	Control	312.853	73.7818	124.849
193	Control	825.287	133.058	349.202
194	Control	575.851	84.837	198.606
195	Control	180.118	42.8585	43.9499
196	Control	1672.53	172.639	433.485
197	Control	772.693	82.5273	276.35
198	Control	250.714	27.433	96.916
199	Control	469.303	144.203	173.81
200	Control	602.765	107.001	192.445
201	Control	552.366	145.414	262.054
202	Control	651.972	111.082	187.717
203	Control	416.338	112.545	127.951
204	Control	1176.52	215.634	433.645
205	Control	523.656	155.058	151.649
206	Control	508.319	126.303	134.411
207	Control	443.107	70.6973	115.798
208	Control	546.782	94.032	140.512
209	Control	445.497	140.117	233.73
210	Control	774.031	106.732	291.803
211	Control	641.786	77.918	220.354
212	Control	793.066	170.227	467.621
213	Control	766.271	158.861	185.8
214	Control	612.902	122.371	296.466
215	Control	427.304	80.216	97.7144
216	Control	992.002	121.914	147.196
217	Control	706.423	72.7147	273.526
218	Control	629.169	97.3437	269.046
219	Control	763.289	102.714	535.085
220	Control	702.194	148.241	182.85
221	Control	313.807	81.4481	115.852
222	Control	481.595	136.95	173.912
223	Control	445.133	90.9547	165.499
224	Control	430.961	164.812	107.045
225	Control	911.939	185.408	457.304
226	Control	678.161	138.014	274.794
227	Control	491.369	113.435	273.086
228	Control	736.224	95.3318	184.715
229	Control	321.495	153.681	251.148
230	Control	267.83	120.564	144.554
231	Control	1082.35	182.737	281.134
232	Control	981.692	118.573	233.05
233	Control	459.596	186.736	159.221
234	Control	742.79	123.32	215.151
235	Control	472.884	90.1539	116.613
236	Control	577.146	93.5259	179.123
237	Control	756.016	168.451	291.507
238	Control	1461.78	193.551	388.324
239	Control	267.552	59.4109	92.8073
240	Control	490.505	87.6536	188.755
241	Control	715.961	107.216	258.698
242	Control	493.412	98.5706	143.425
243	Control	430.988	114.552	141.427
244	Control	735.153	77.9154	210.457
245	Control	297.296	114.16	131.923
246	Control	363.093	56.8827	162.896
247	Control	616.908	76.0621	168.401
248	Control	554.864	117.878	149.507
249	Control	557.915	93.1784	153.777
250	Control	548.395	153.451	443.37
251	PD	861.598	181.758	207.193
252	PD	562.956	170.395	220.447
253	PD	360.956	60.9037	88.3534
254	PD	635.793	153.159	290.91
255	PD	336.845	95.6876	63.0489
256	PD	1067.84	101.367	267.068
257	PD	505.558	81.608	177.215
258	PD	800.051	176.666	300.793
259	PD	568.518	188.893	278.172
260	PD	402.303	112.597	170.613
261	PD	584.055	127.256	202.85
262	PD	750.35	44.6451	283.127
263	PD	230.406	78.8563	88.0181
264	PD	717.897	149.759	224.235
265	PD	582.926	134.337	176.191
266	PD	686.406	172.001	231.553
267	PD	1003.97	183.228	272.685
268	PD	709.122	122.521	209.624
269	PD	672.612	88.2881	220.873
270	PD	430.134	112.202	186.967
271	PD	585.57	126.873	226.784
272	PD	694.011	130.678	300.206
273	PD	419.244	176.971	168.586
274	PD	272.423	71.8045	155.457
275	PD	746.424	110	187.438
276	PD	598.11	208.227	157.957
277	PD	934.326	171.928	381.654
278	PD	873.943	125.657	313.604
279	PD	470.188	100.031	143.651
280	PD	144.181	94.999	90.6202
281	PD	314.997	85.1966	126.509
282	PD	762.969	134.298	185.408
283	PD	451.684	105.785	181.021
284	PD	285.699	77.3127	113.999
285	PD	434.007	101.196	209.976
286	PD	500.225	109.403	159.679
287	PD	933.375	136.928	271.339
288	PD	543.723	117.271	159.96
289	PD	200.789	93.7867	87.8329
290	PD	389.195	66.5613	121.64
291	PD	707.732	155.764	308.841
292	PD	996.474	136.704	245.912
293	PD	578.242	148.149	180.583
294	PD	1435.22	111.102	385.389
295	PD	560.823	57.1356	177.905
296	PD	822.654	107.729	265.228
297	PD	553.759	111.509	131.196
298	PD	475.533	63.6955	162.604
299	PD	493.442	66.4306	112.625
300	PD	353.578	49.8018	139.296
301	PD	393.37	91.3285	155.482
302	PD	918.165	145.988	239.257
303	PD	551.712	136.842	174.678
304	PD	550.641	99.8035	141.267
305	PD	313.346	71.7692	102.922
306	PD	1050.17	83.9016	169.12
307	PD	489.899	88.1135	96.122
308	PD	394.567	101.515	89.7938
309	PD	585.968	191.425	372.815
310	PD	261.244	93.9169	77.5351
311	PD	411.612	100.876	124.443
312	PD	277.815	110.514	175.421
313	PD	600.476	171.549	250.626
314	PD	216.363	74.141	101.039
315	PD	1223.32	73.7507	273.15
316	PD	332.171	58.6287	155.729
317	PD	652.79	94.2324	132.669
318	PD	371.406	69.2736	102.194
319	PD	226.572	58.3397	77.3798
320	PD	357.869	47.9418	83.2597
321	PD	622.224	151.822	190.762
322	PD	691.661	77.5536	149.28
323	PD	290.993	62.685	85.3284
324	PD	382.864	83.9489	218.071
325	PD	410.72	115.572	148.513
326	PD	945.614	209.721	296.573
327	PD	290.306	118.706	89.173
328	PD	469.331	99.1759	135.309
329	PD	619.694	79.871	161.738
330	PD	412.004	136.354	169.034
331	PD	297.047	57.414	80.1148
332	PD	409.754	104.053	226.973
333	PD	212.324	136.237	110.965
334	PD	261.952	111.03	146.519
335	PD	529.912	122.769	147.453
336	PD	486.686	76.3646	195.922
337	PD	845.817	212.727	285.987
338	PD	187.817	118.185	132.721
339	PD	569.258	200.886	260.36
340	PD	442.259	98.5317	152.398
341	PD	626.157	99.4794	139.704
342	PD	493.847	49.3399	213.435
343	PD	473.334	60.4156	132.9
344	PD	417.043	90.06	188.882
345	PD	888.081	125.176	476.84
346	PD	348.236	143.14	199.258
347	PD	1127.35	123.324	262.466
348	PD	1081.39	177.012	360.715
349	PD	659.408	92.5321	116.789
350	PD	566.597	172.185	180.606
351	PD	795.467	110.861	197.947
352	PD	223.847	80.4362	68.3445
353	PD	478.61	117.048	164.2
354	PD	466.619	263.328	278.19
355	PD	576.306	279.992	184.515
356	PD	262.374	62.8226	105.331
357	PD	558.38	77.7461	135.276
358	PD	561.841	123.588	196.81
359	PD	203.912	30.5652	24.0431
360	PD	494.229	126.136	179.928
361	PD	539.974	97.626	268.074
362	PD	402.208	152.176	214.526
363	PD	330.985	107.97	143.876
364	PD	608.685	164.461	261.704
365	PD	723.183	153.742	218.167
366	PD	984.391	85.927	263.29
367	PD	545.372	81.8191	150.271
368	PD	493.731	122.109	154.035
369	PD	275.895	17.7497	121.343
370	PD	311.648	78.323	166.26
371	PD	189.941	48.0167	51.9634
372	PD	306.547	70.4327	129.263
373	PD	365.473	86.7754	116.318
374	PD	353.635	78.8322	196.978
375	PD	272.037	49.5101	117.729
376	PD	341.166	117.854	96.3862
377	PD	378.151	84.0848	140.288
378	PD	521.813	94.6576	330.207
379	PD	268.667	87.0471	129.271
380	PD	469.027	87.4888	247.14
381	PD	453.145	190.656	197.445
382	PD	620.385	109.107	257.225
383	PD	506.998	66.7628	145.592
384	PD	529.217	79.9679	171.949
385	PD	760.597	150.101	240.081
386	PD	144.781	58.368	83.9794
387	PD	297.749	94.2555	176.669
388	PD	1013.82	124.629	218.513
389	PD	426.757	99.4156	113.858
390	PD	589.399	93.9935	228.331
391	PD	593.652	107.972	272.84
392	PD	481.301	129.773	228.697
393	PD	394.046	160.764	149.335
394	PD	366.434	63.4163	89.9693
395	PD	1748.11	179.049	307.022
396	PD	241.499	69.5666	98.0111
397	PD	599.524	66.4503	211.751
398	PD	286.566	111.276	176.89
399	PD	260.626	55.4175	134.989
400	PD	391.777	243.57	148.063
401	PD	951.217	110.664	218.956
402	PD	534.287	92.7246	143.329
403	PD	397.868	76.1256	87.5621
404	PD	409.202	128.197	136.754
405	PD	481.925	136.737	186.238
406	PD	220.903	57.5159	176.763
407	PD	248.842	59.1475	80.8218
408	PD	568.761	166.973	217.75
409	PD	517.298	112.978	206.582
410	PD	767.446	137.69	284.656
411	PD	607.206	99.3622	203.098
412	PD	343.106	73.9377	115.067
413	PD	538.875	96.1303	235.592
414	PD	545.848	104.923	182.055
415	PD	429.705	99.6916	207.279
416	PD	899.658	153.939	210.704
417	PD	497.979	161.805	210.419
418	PD	358.846	95.5722	169.349
419	PD	592.31	132.144	187.587
420	PD	399.72	112.853	167.388
421	PD	1053.5	147.463	257.276
422	PD	819.834	165.743	278.706
423	PD	870.504	104.125	254.438
424	PD	361.238	60.7368	71.1054
425	PD	389.129	119.4	207.63
426	PD	424.615	108.216	185.893
427	PD	380.304	86.2455	97.4548
428	PD	446.59	123.589	261.401
429	PD	858.014	171.238	230.809
430	PD	934.465	170.249	274.301
431	PD	579.973	157.731	161.296
432	PD	308.69	102.139	135.537
433	PD	360.109	73.3514	171.538
434	PD	495.359	68.8886	156.987
435	PD	794.138	150.177	245.8
436	PD	468.483	127.359	211.467
437	PD	837.185	70.7337	148.603
438	PD	626.378	103.066	136.062
439	PD	498.381	83.887	242.824
440	PD	271.847	76.7215	79.0088
441	PD	169.008	184.516	272.719
442	PD	548.277	71.2864	108.216
443	PD	646.702	167.938	209.926
444	PD	504.326	117.326	138.952
445	PD	600.347	82.7739	227.464
446	PD	504.421	141.789	195.62
447	PD	735.599	79.907	206.266
448	PD	539.816	157.035	136.3
449	PD	1912.5	237.866	351.756
450	PD	239.914	70.4465	69.2348
451	PD	552.891	147.962	181.73
452	PD	339.165	127.561	106.808
453	PD	442.363	144.947	152.982
454	PD	1202.56	300.569	304.442
455	PD	608.92	83.7874	67.9819
456	PD	1162.94	116.904	184.621
457	PD	348.198	114.814	153.388
458	PD	326.243	110.314	161.302
459	PD	595.292	40.0358	156.543
460	PD	589.291	71.9648	117.425
461	PD	765.126	110.077	170.084
462	PD	199.196	64.075	94.7297
463	PD	355.657	137.029	119.807
464	PD	874.013	151.343	339.691
465	PD	679.043	122.037	187.713
466	PD	525.87	115.711	218.871
467	PD	329.188	73.4311	92.8596
468	PD	699.366	181.43	337.765
469	PD	1031.8	225.958	310.673
470	PD	303.104	59.0658	142.84
471	PD	681.659	111.717	130.993
472	PD	429.28	140.254	237.7
473	PD	385.564	92.9238	241.281
474	PD	488.8	108.871	114.768
475	PD	200.671	73.7805	80.8627
476	PD	724.448	123.845	166.919
477	PD	614.77	143.865	209.803
478	PD	344.348	116.839	172.701
479	PD	287.545	59.0929	93.6144
480	PD	374.218	108.776	163.736
481	PD	300.201	70.6385	62.2187
482	PD	534.397	114.641	137.538
483	PD	846.841	145.49	332.788
484	PD	651.84	126.163	387.773
485	PD	692.994	129.471	207.805
486	PD	563.195	195.223	257.726
487	PD	555.988	163.583	216.27
488	PD	812.894	152.84	206.106
489	PD	466.998	133.89	181.584
490	PD	528.191	85.6265	158.113
491	PD	707.627	213.702	262.395
492	PD	429.399	102.675	173.703
493	PD	600.026	107.566	187.046
494	PD	650.455	85.8989	195.734
495	PD	592.713	201.981	273.548
496	PD	539.727	106.327	218.949
497	PD	777.945	70.5214	286.492
498	PD	371.068	91.5594	104.873
499	PD	653.015	139.007	193.76
500	PD	405.894	97.5313	155.172

## Sheet: Figure 3D
ID	Group	C16	C18	C20	C22	C24	C26
1	Control	0.0324275	0.0128306	0.019161	0.178989	0.748795	0.00779707
2	Control	0.0220716	0.00562818	0.011931	0.154224	0.79638	0.00976588
3	Control	0.0400601	0.0159781	0.0248172	0.207984	0.702264	0.00889668
4	Control	0.0405156	0.0130187	0.0156673	0.171904	0.75239	0.00650517
5	Control	0.0330739	0.0091859	0.0171484	0.164183	0.76749	0.00891893
6	Control	0.0387267	0.0114229	0.0162963	0.172452	0.750255	0.0108474
7	Control	0.0379151	0.0119997	0.0161962	0.160315	0.762294	0.0112799
8	Control	0.035515	0.0105255	0.0141115	0.183827	0.747166	0.00885569
9	Control	0.0307169	0.0141442	0.0182292	0.151414	0.77726	0.00823578
10	Control	0.0292193	0.00853287	0.0166132	0.162145	0.770697	0.0127928
11	Control	0.0407351	0.00782953	0.0139692	0.127269	0.794342	0.0158555
12	Control	0.051588	0.015122	0.0128833	0.135399	0.773433	0.0115745
13	Control	0.0318296	0.0179425	0.0211555	0.158161	0.761394	0.00951733
14	Control	0.0300695	0.0102358	0.0120624	0.194597	0.744258	0.00877682
15	Control	0.031998	0.0118377	0.0152937	0.1225	0.804377	0.0139937
16	Control	0.0266223	0.00663692	0.0168745	0.182478	0.760698	0.00669044
17	Control	0.0333469	0.00879659	0.0155363	0.148124	0.784315	0.00988073
18	Control	0.0276593	0.0110838	0.0140842	0.171166	0.770089	0.00591747
19	Control	0.0364102	0.0187779	0.0173318	0.150493	0.765083	0.0119046
20	Control	0.0303712	0.010742	0.0183312	0.151141	0.773848	0.0155671
21	Control	0.0321184	0.00889646	0.0164331	0.195459	0.737027	0.0100658
22	Control	0.022902	0.00543895	0.00892436	0.143358	0.808488	0.0108893
23	Control	0.0408188	0.00887394	0.0157428	0.19766	0.724697	0.0122071
24	Control	0.0437248	0.0183351	0.0256452	0.211703	0.692769	0.00782294
25	Control	0.0325174	0.00826587	0.0090562	0.137028	0.804353	0.00877966
26	Control	0.0255971	0.0101519	0.0142634	0.195189	0.748636	0.00616288
27	Control	0.0313108	0.0141635	0.0173161	0.128499	0.799785	0.00892548
28	Control	0.0390836	0.0113362	0.0164061	0.224316	0.703526	0.00533218
29	Control	0.0431561	0.0144918	0.0178931	0.161936	0.754764	0.00775908
30	Control	0.0526703	0.0150122	0.0203614	0.142649	0.756861	0.0124463
31	Control	0.0475279	0.015419	0.0182235	0.157816	0.75282	0.00819328
32	Control	0.0299388	0.00753512	0.0150399	0.171572	0.768062	0.00785274
33	Control	0.0328069	0.00780222	0.0109343	0.161461	0.778008	0.00898783
34	Control	0.0371441	0.00802332	0.0142774	0.163214	0.76988	0.00746133
35	Control	0.0394733	0.0216439	0.0221763	0.181722	0.724971	0.0100132
36	Control	0.038989	0.011068	0.0168436	0.17986	0.743773	0.00946606
37	Control	0.0357265	0.00697305	0.0116989	0.198255	0.740922	0.00642445
38	Control	0.0336474	0.0101122	0.0153273	0.157925	0.771478	0.01151
39	Control	0.0373504	0.00720113	0.0120224	0.121877	0.81134	0.010209
40	Control	0.0547952	0.0170205	0.0172945	0.152739	0.746272	0.0118792
41	Control	0.0288196	0.00681442	0.0128552	0.167614	0.773929	0.00996776
42	Control	0.0316059	0.0164771	0.0198929	0.168807	0.756423	0.00679394
43	Control	0.0438886	0.0155567	0.020161	0.198263	0.711763	0.010368
44	Control	0.0407251	0.0129107	0.0196736	0.238837	0.680957	0.00689746
45	Control	0.0311923	0.00562556	0.00834949	0.131687	0.815541	0.00760421
46	Control	0.0275192	0.00955225	0.014508	0.182166	0.759845	0.0064089
47	Control	0.0235999	0.00557924	0.0113307	0.19068	0.76062	0.00819001
48	Control	0.0423889	0.0146913	0.0135545	0.135117	0.785455	0.00879322
49	Control	0.0284035	0.0126713	0.0167956	0.18254	0.75165	0.0079393
50	Control	0.0395356	0.0164053	0.0198249	0.178837	0.738181	0.00721556
51	Control	0.0332463	0.00675332	0.00762499	0.0983013	0.842754	0.0113205
52	Control	0.0433226	0.0198994	0.0232521	0.184855	0.719263	0.00940782
53	Control	0.0405199	0.0142197	0.0174561	0.152892	0.766547	0.00836549
54	Control	0.0294801	0.0125104	0.0136784	0.159241	0.776189	0.00890126
55	Control	0.0314984	0.014684	0.0143841	0.172794	0.760317	0.00632247
56	Control	0.0283457	0.009481	0.0125667	0.157763	0.784814	0.00702935
57	Control	0.0306197	0.0146288	0.0169709	0.143425	0.782436	0.0119199
58	Control	0.0321088	0.00996304	0.0156626	0.17324	0.75963	0.00939496
59	Control	0.0545001	0.0158156	0.0159585	0.138214	0.765682	0.00982937
60	Control	0.0536444	0.0180508	0.0222896	0.214445	0.683026	0.00854405
61	Control	0.0408198	0.0118136	0.0123043	0.136045	0.787636	0.0113815
62	Control	0.0274814	0.00823955	0.0158477	0.143194	0.795233	0.0100044
63	Control	0.0310043	0.0126055	0.0156742	0.18218	0.751925	0.00661069
64	Control	0.0574789	0.0122071	0.0196464	0.157935	0.742373	0.0103601
65	Control	0.0308636	0.0131295	0.0162337	0.214807	0.718463	0.00650383
66	Control	0.03023	0.0147891	0.0188899	0.140125	0.781537	0.0144291
67	Control	0.0350729	0.0178703	0.0168743	0.160658	0.760296	0.00922849
68	Control	0.0273206	0.00592622	0.0134003	0.150069	0.791052	0.0122317
69	Control	0.0395513	0.00874171	0.0165365	0.161985	0.762166	0.0110192
70	Control	0.0404488	0.0134612	0.0163209	0.151603	0.770392	0.0077735
71	Control	0.0598429	0.0139209	0.0172548	0.131459	0.761178	0.0163439
72	Control	0.0266266	0.00915317	0.0130995	0.172374	0.771132	0.00761531
73	Control	0.0387972	0.00957998	0.0167477	0.224126	0.704977	0.00577154
74	Control	0.0338114	0.0100235	0.0132496	0.140728	0.793745	0.00844273
75	Control	0.0346186	0.0106184	0.0137154	0.146491	0.787934	0.00662278
76	Control	0.0435717	0.0148338	0.0173055	0.159351	0.754663	0.0102749
77	Control	0.0423143	0.00561094	0.0108193	0.240937	0.694876	0.00544236
78	Control	0.0306543	0.0108373	0.0181428	0.209616	0.722392	0.00835777
79	Control	0.0275046	0.0114661	0.0126557	0.1581	0.782933	0.00734066
80	Control	0.0282575	0.00512523	0.0099729	0.137276	0.811157	0.00821091
81	Control	0.0300125	0.0220527	0.0248929	0.151972	0.759926	0.0111435
82	Control	0.0256377	0.00570772	0.0142372	0.171241	0.77227	0.0109061
83	Control	0.0305642	0.00742886	0.0104148	0.126341	0.815159	0.0100926
84	Control	0.0317553	0.015411	0.0137234	0.158555	0.77329	0.00726566
85	Control	0.0297797	0.00734677	0.0113026	0.140553	0.800746	0.0102714
86	Control	0.022751	0.00794945	0.0114511	0.1319	0.816282	0.00966619
87	Control	0.049439	0.0106009	0.0143171	0.102255	0.811501	0.0118873
88	Control	0.0413009	0.00909053	0.0150347	0.152982	0.768414	0.0131784
89	Control	0.033908	0.0175389	0.0179965	0.167334	0.755431	0.00779126
90	Control	0.0379214	0.0125431	0.0163672	0.179935	0.746093	0.00714059
91	Control	0.0375852	0.00896882	0.0159825	0.118327	0.796638	0.0224979
92	Control	0.027801	0.0126863	0.0143064	0.192911	0.746147	0.00614821
93	Control	0.0336234	0.0158758	0.0175985	0.163938	0.76168	0.00728336
94	Control	0.0434869	0.0154676	0.0194	0.176166	0.73404	0.0114395
95	Control	0.036474	0.0120387	0.0177271	0.156973	0.76686	0.00992672
96	Control	0.0232906	0.0199028	0.0222939	0.219324	0.708663	0.00652631
97	Control	0.0292642	0.00493044	0.0119819	0.154308	0.79159	0.00792522
98	Control	0.037099	0.0106767	0.0145625	0.137798	0.792788	0.00707596
99	Control	0.0401602	0.0123405	0.0158188	0.165781	0.755588	0.0103113
100	Control	0.0347539	0.0110475	0.017427	0.120452	0.799674	0.0166461
101	Control	0.0433785	0.00914989	0.0134768	0.197144	0.730035	0.00681524
102	Control	0.0214711	0.011344	0.014647	0.152256	0.792543	0.00773885
103	Control	0.0386033	0.00836031	0.0111441	0.166992	0.765935	0.00896555
104	Control	0.0371998	0.00980158	0.0133462	0.133427	0.797541	0.00868532
105	Control	0.0403532	0.0161366	0.0254869	0.170253	0.739149	0.00862134
106	Control	0.0267249	0.012554	0.0178034	0.202967	0.735815	0.00413525
107	Control	0.0341194	0.00666195	0.0114635	0.178798	0.757932	0.0110255
108	Control	0.0241727	0.0111338	0.0161616	0.155166	0.783306	0.0100595
109	Control	0.0335805	0.00795323	0.0183109	0.163744	0.764014	0.0123973
110	Control	0.0348833	0.0102883	0.0142641	0.144565	0.787111	0.00888773
111	Control	0.0421	0.0107739	0.0178831	0.145699	0.772798	0.0107459
112	Control	0.0277411	0.00819245	0.0135968	0.154683	0.788753	0.00703375
113	Control	0.0418722	0.0156325	0.0166231	0.164084	0.753831	0.00795756
114	Control	0.0574018	0.0216637	0.0251597	0.129863	0.754101	0.0118104
115	Control	0.0248737	0.00762617	0.0119911	0.155093	0.79124	0.00917566
116	Control	0.036916	0.00980057	0.0125587	0.128206	0.805263	0.00725525
117	Control	0.0405687	0.0106353	0.0145924	0.175532	0.751012	0.00765999
118	Control	0.0399782	0.0136442	0.0146815	0.151258	0.769502	0.0109362
119	Control	0.0355298	0.00957071	0.0105944	0.140804	0.795828	0.00767322
120	Control	0.0312011	0.00817058	0.0194043	0.185462	0.749833	0.00592902
121	Control	0.0223974	0.0084571	0.0148797	0.157983	0.787879	0.00840332
122	Control	0.0485089	0.0113073	0.0124698	0.12303	0.793089	0.0115957
123	Control	0.0363257	0.00792524	0.0122391	0.215204	0.716866	0.0114407
124	Control	0.0435756	0.0184607	0.0187566	0.177183	0.732252	0.00977241
125	Control	0.0339279	0.00963683	0.0115168	0.128345	0.806009	0.0105649
126	Control	0.0328563	0.019736	0.0247826	0.187344	0.728756	0.0065245
127	Control	0.0511784	0.0221585	0.0173683	0.156209	0.743271	0.00981533
128	Control	0.0466158	0.0122727	0.015017	0.168653	0.749331	0.00811086
129	Control	0.0306318	0.0113891	0.0136008	0.177383	0.75655	0.0104451
130	Control	0.0236901	0.00441712	0.0138297	0.180647	0.771948	0.00546877
131	Control	0.0390153	0.0108377	0.013439	0.142409	0.78533	0.00896949
132	Control	0.0369604	0.0105862	0.0160755	0.149473	0.779048	0.00785657
133	Control	0.0362715	0.0133803	0.0188859	0.147475	0.77467	0.00931738
134	Control	0.023334	0.0101701	0.0177882	0.174523	0.764985	0.00919942
135	Control	0.0240365	0.00681936	0.0159715	0.153099	0.792245	0.00782915
136	Control	0.038201	0.0130766	0.0210639	0.201204	0.718749	0.00770499
137	Control	0.0408467	0.0164536	0.0181943	0.186359	0.732474	0.00567177
138	Control	0.0322234	0.0082751	0.0121114	0.150939	0.786579	0.00987187
139	Control	0.0546569	0.0149078	0.0151434	0.150102	0.754098	0.0110914
140	Control	0.0349434	0.0108417	0.0159914	0.168092	0.762559	0.00757166
141	Control	0.0279084	0.00941931	0.0136918	0.193537	0.747007	0.00843681
142	Control	0.042988	0.0125539	0.0218392	0.181172	0.731304	0.0101432
143	Control	0.0335932	0.00498588	0.0116428	0.159835	0.783244	0.00669878
144	Control	0.0293927	0.0156791	0.0178694	0.15926	0.765362	0.0124361
145	Control	0.0321275	0.00906364	0.0139846	0.147708	0.788401	0.00871509
146	Control	0.0266928	0.00906472	0.0169999	0.162761	0.776276	0.00820547
147	Control	0.0324221	0.0132921	0.0231726	0.194782	0.729052	0.00727888
148	Control	0.0296976	0.0144207	0.0179988	0.169291	0.760984	0.00760783
149	Control	0.0328995	0.0134618	0.0165604	0.170277	0.759746	0.00705477
150	Control	0.0303033	0.0141047	0.0153968	0.158705	0.767308	0.0141819
151	Control	0.0264767	0.0147913	0.0178318	0.151297	0.782428	0.00717503
152	Control	0.021925	0.00520774	0.010887	0.151737	0.803335	0.00690791
153	Control	0.0351645	0.00798565	0.0146629	0.149395	0.780976	0.0118164
154	Control	0.0494457	0.0122281	0.0160091	0.188565	0.726016	0.0077364
155	Control	0.043581	0.0112701	0.0142551	0.145098	0.774136	0.0116594
156	Control	0.0415469	0.0121422	0.0174662	0.146432	0.770172	0.0122405
157	Control	0.0316094	0.012607	0.01217	0.112465	0.817168	0.013981
158	Control	0.0365224	0.0128846	0.0147821	0.149429	0.774814	0.0115684
159	Control	0.0446749	0.0127833	0.0191569	0.180352	0.732683	0.0103506
160	Control	0.0386919	0.0108814	0.017258	0.143225	0.779249	0.010695
161	Control	0.0359789	0.0185195	0.0239451	0.190092	0.724308	0.00715669
162	Control	0.0292087	0.0152014	0.0188732	0.20185	0.729415	0.00545167
163	Control	0.0256745	0.0109223	0.0155104	0.155638	0.78492	0.00733553
164	Control	0.0285588	0.00980655	0.0129114	0.189635	0.750724	0.00836499
165	Control	0.0367884	0.0145269	0.020047	0.199485	0.721564	0.0075881
166	Control	0.039144	0.0161859	0.0184725	0.168278	0.749427	0.0084927
167	Control	0.0470505	0.0262613	0.0245635	0.217288	0.679753	0.00508424
168	Control	0.0413594	0.0066812	0.00857816	0.143876	0.792626	0.00687854
169	Control	0.0492172	0.0182895	0.0194814	0.192495	0.713037	0.00748011
170	Control	0.031481	0.00514611	0.00968831	0.172135	0.772818	0.00873171
171	Control	0.0433402	0.0123004	0.0158754	0.140327	0.777258	0.0108991
172	Control	0.0408813	0.0189047	0.0198088	0.204802	0.706791	0.00881178
173	Control	0.0546261	0.0113076	0.0166129	0.117161	0.790197	0.0100954
174	Control	0.0340119	0.0108175	0.0162727	0.187436	0.743097	0.00836499
175	Control	0.027477	0.00694822	0.0136829	0.158995	0.784413	0.00848354
176	Control	0.0293609	0.00734461	0.0119989	0.199738	0.745609	0.00594838
177	Control	0.0400755	0.0133558	0.0191159	0.166784	0.748147	0.0125225
178	Control	0.0481315	0.0153853	0.0156309	0.122726	0.787256	0.0108699
179	Control	0.0296864	0.00954958	0.0197176	0.138419	0.793024	0.00960356
180	Control	0.0537809	0.00983595	0.0134061	0.161514	0.750067	0.0113962
181	Control	0.0389512	0.0118548	0.0155886	0.152184	0.768256	0.0131646
182	Control	0.0539468	0.0123345	0.0128983	0.134323	0.774921	0.0115767
183	Control	0.0492113	0.0120344	0.0158864	0.116769	0.794592	0.011507
184	Control	0.0362628	0.0130125	0.0170718	0.153181	0.76718	0.0132925
185	Control	0.0285278	0.0126796	0.0196535	0.161392	0.769562	0.00818518
186	Control	0.0512926	0.0121035	0.0151101	0.157391	0.755911	0.00819215
187	Control	0.0395653	0.00744932	0.0105122	0.143638	0.790472	0.00836279
188	Control	0.0538536	0.0105426	0.0155251	0.146053	0.760984	0.0130415
189	Control	0.0560481	0.0137478	0.0179508	0.143724	0.755665	0.0128645
190	Control	0.0383583	0.00540767	0.0101129	0.190892	0.744624	0.0106058
191	Control	0.0299361	0.0191861	0.0263523	0.188755	0.728737	0.00703315
192	Control	0.0574342	0.0229257	0.0202969	0.173192	0.716613	0.00953777
193	Control	0.0347338	0.0140981	0.0176231	0.173494	0.752011	0.00804024
194	Control	0.0241892	0.0120134	0.0149764	0.145858	0.792928	0.0100348
195	Control	0.0327737	0.00604441	0.0117884	0.150851	0.789589	0.00895325
196	Control	0.0291502	0.0237716	0.0242756	0.195785	0.719948	0.00706931
197	Control	0.0429135	0.0206024	0.0243478	0.214707	0.689877	0.00755177
198	Control	0.0304132	0.00889352	0.0172447	0.159005	0.774749	0.00969473
199	Control	0.0477345	0.0146899	0.0166471	0.166538	0.744382	0.0100085
200	Control	0.0339047	0.0143187	0.0225447	0.172802	0.747362	0.00906736
201	Control	0.0309858	0.0133874	0.0183377	0.197167	0.730277	0.0098452
202	Control	0.0264015	0.00480545	0.0113597	0.187718	0.761061	0.00865451
203	Control	0.0461863	0.00976045	0.0135602	0.168429	0.754774	0.00729061
204	Control	0.0376484	0.0189241	0.020327	0.134807	0.77275	0.0155429
205	Control	0.0356426	0.0114976	0.0149717	0.164884	0.763537	0.00946778
206	Control	0.0377901	0.010866	0.0156868	0.133333	0.788396	0.0139285
207	Control	0.0373469	0.012158	0.0170799	0.137597	0.786272	0.00954643
208	Control	0.0225672	0.00658474	0.0121354	0.152986	0.798087	0.0076398
209	Control	0.0794933	0.0172738	0.0222623	0.189362	0.682019	0.0095897
210	Control	0.0252704	0.00882851	0.0151844	0.172606	0.771125	0.00698596
211	Control	0.0354207	0.0122452	0.0195162	0.162163	0.762183	0.00847198
212	Control	0.0547393	0.0259612	0.0241988	0.163454	0.720214	0.0114328
213	Control	0.0254286	0.016121	0.0191635	0.172076	0.756412	0.0107995
214	Control	0.0388028	0.0125961	0.0172329	0.171121	0.751715	0.00853128
215	Control	0.0363528	0.00894544	0.0182572	0.196969	0.73284	0.006636
216	Control	0.0268315	0.00798077	0.0132055	0.239909	0.707462	0.0046104
217	Control	0.0275291	0.0129688	0.0176257	0.160629	0.774237	0.00700954
218	Control	0.035643	0.0134395	0.0192539	0.213255	0.711359	0.00704929
219	Control	0.0313148	0.0111097	0.0147459	0.139374	0.795341	0.00811541
220	Control	0.0286579	0.0148474	0.0176929	0.189559	0.741114	0.00812855
221	Control	0.0357284	0.0135579	0.0178683	0.144915	0.778307	0.00962384
222	Control	0.031905	0.00863738	0.0131436	0.133765	0.80441	0.00813933
223	Control	0.0337996	0.0116619	0.0162431	0.142438	0.787655	0.0082028
224	Control	0.0427297	0.0187999	0.0221426	0.174371	0.732541	0.00941552
225	Control	0.0412186	0.014532	0.0205554	0.202569	0.712728	0.00839702
226	Control	0.0369287	0.0189432	0.0182003	0.204981	0.715995	0.0049522
227	Control	0.0336541	0.0111076	0.0171682	0.158007	0.768567	0.0114962
228	Control	0.035043	0.015314	0.0147614	0.151201	0.773141	0.0105403
229	Control	0.0607574	0.00771403	0.0115596	0.126261	0.779711	0.0139972
230	Control	0.0429155	0.0105295	0.0165153	0.136154	0.783782	0.0101039
231	Control	0.0465336	0.024314	0.0236471	0.219	0.681028	0.00547782
232	Control	0.0296628	0.0116192	0.011903	0.149319	0.79043	0.00706617
233	Control	0.0248026	0.0106729	0.0138292	0.17488	0.766124	0.00969121
234	Control	0.0282807	0.0180079	0.0234744	0.172535	0.749563	0.00813963
235	Control	0.020245	0.00496678	0.00789902	0.145298	0.813869	0.00772249
236	Control	0.0329525	0.0127476	0.0152038	0.138323	0.785379	0.0153939
237	Control	0.0319678	0.0124037	0.013737	0.15249	0.777264	0.0121377
238	Control	0.0287777	0.0138626	0.0226774	0.200766	0.726511	0.00740482
239	Control	0.0451035	0.011371	0.0157263	0.177035	0.742634	0.00813017
240	Control	0.0330401	0.0121743	0.0162823	0.117315	0.812665	0.00852361
241	Control	0.0640095	0.0120504	0.0182444	0.193597	0.702119	0.00998035
242	Control	0.0291237	0.0111631	0.0129865	0.137244	0.796532	0.0129511
243	Control	0.0378033	0.00915775	0.015319	0.183908	0.745856	0.00795606
244	Control	0.0392119	0.0128705	0.0149925	0.162723	0.762124	0.00807803
245	Control	0.0426725	0.0192878	0.0166697	0.140112	0.768817	0.0124403
246	Control	0.0365669	0.0114457	0.0158385	0.137217	0.788486	0.0104458
247	Control	0.0266388	0.00931014	0.0110932	0.178648	0.766952	0.00735769
248	Control	0.0293267	0.0120594	0.0151461	0.151217	0.783752	0.00849923
249	Control	0.0256118	0.0131681	0.0149774	0.14997	0.784364	0.0119091
250	Control	0.0446113	0.00878593	0.0122419	0.160069	0.767374	0.00691778
251	PD	0.0381717	0.0151392	0.0200652	0.198615	0.720446	0.00756337
252	PD	0.0274251	0.00981874	0.01458	0.127911	0.809615	0.0106505
253	PD	0.0354921	0.00755782	0.00971629	0.139635	0.799629	0.00796954
254	PD	0.0335175	0.0127538	0.0205203	0.17418	0.74714	0.0118885
255	PD	0.0316953	0.0128028	0.0175685	0.139102	0.788465	0.0103672
256	PD	0.0379658	0.0139422	0.0211124	0.186502	0.731037	0.00944017
257	PD	0.0365101	0.0106016	0.0203352	0.179312	0.744672	0.008569
258	PD	0.0316307	0.00678315	0.0192295	0.146974	0.787587	0.00779528
259	PD	0.0339335	0.00878554	0.0135092	0.137075	0.797408	0.00928908
260	PD	0.0423692	0.0132978	0.0159283	0.135926	0.783118	0.0093608
261	PD	0.0310732	0.00687739	0.0138164	0.166557	0.773447	0.00822877
262	PD	0.0265627	0.0160874	0.0205829	0.15851	0.770912	0.00734492
263	PD	0.0619874	0.0151101	0.0201599	0.132934	0.762709	0.00709993
264	PD	0.0317081	0.0130576	0.0162875	0.159379	0.772556	0.00701195
265	PD	0.0268285	0.00871636	0.0143888	0.154438	0.784447	0.0111816
266	PD	0.0334322	0.0142162	0.0173488	0.185036	0.738746	0.0112209
267	PD	0.0372901	0.00941633	0.0172384	0.17726	0.75191	0.00688558
268	PD	0.0368717	0.0168399	0.0201348	0.175018	0.742989	0.008146
269	PD	0.0296351	0.0158557	0.0205321	0.187896	0.739984	0.0060964
270	PD	0.0436343	0.0114505	0.0180965	0.140029	0.773683	0.013107
271	PD	0.0319493	0.00839536	0.0143186	0.122695	0.809788	0.0128528
272	PD	0.0313676	0.00780111	0.0117237	0.141306	0.795781	0.0120203
273	PD	0.0481718	0.00728407	0.0110351	0.145745	0.780358	0.00740622
274	PD	0.0378311	0.010507	0.0167683	0.136345	0.786756	0.0117927
275	PD	0.0319553	0.0106729	0.0174543	0.214161	0.716467	0.00928985
276	PD	0.0487613	0.0104695	0.0123687	0.177864	0.736771	0.0137664
277	PD	0.0433395	0.00998381	0.013607	0.153693	0.76778	0.0115961
278	PD	0.0384526	0.0103667	0.0161967	0.157353	0.763871	0.0137597
279	PD	0.0327165	0.0144982	0.0187966	0.179462	0.747858	0.00666955
280	PD	0.0558932	0.0150221	0.0201234	0.132899	0.738829	0.037233
281	PD	0.0637589	0.0174974	0.0179687	0.153892	0.736585	0.0102985
282	PD	0.0227729	0.0120158	0.0164107	0.137084	0.799969	0.0117482
283	PD	0.03121	0.00790776	0.0145053	0.143856	0.794372	0.00814936
284	PD	0.031348	0.0168611	0.025996	0.162421	0.75394	0.00943334
285	PD	0.0414292	0.0111369	0.0175251	0.138153	0.780048	0.011707
286	PD	0.0241698	0.0119202	0.0151275	0.152043	0.785598	0.011141
287	PD	0.0276159	0.0093278	0.0118344	0.157126	0.78535	0.00874581
288	PD	0.039228	0.0123386	0.0183924	0.155135	0.76599	0.00891545
289	PD	0.0605088	0.0122867	0.0138648	0.137893	0.769066	0.00638024
290	PD	0.0374506	0.0191987	0.0281779	0.180375	0.727678	0.00712054
291	PD	0.0241704	0.0100404	0.0163133	0.157293	0.781703	0.0104797
292	PD	0.0317419	0.00696894	0.0140183	0.185213	0.755969	0.00608854
293	PD	0.0246004	0.00734473	0.0106977	0.14985	0.796928	0.0105795
294	PD	0.0223341	0.00881632	0.0169813	0.165565	0.776685	0.00961814
295	PD	0.0326494	0.0100877	0.0177094	0.13869	0.790009	0.0108537
296	PD	0.0282698	0.0101861	0.0172356	0.153616	0.780534	0.0101579
297	PD	0.0252133	0.0100945	0.0155227	0.147001	0.792783	0.00938495
298	PD	0.03629	0.0138799	0.0171746	0.142757	0.778935	0.0109632
299	PD	0.037223	0.00644233	0.0133416	0.22044	0.71758	0.00497269
300	PD	0.0298236	0.0182916	0.0234675	0.162473	0.757605	0.00833939
301	PD	0.035187	0.0109422	0.0161517	0.14655	0.783864	0.00730519
302	PD	0.0331759	0.0146145	0.0138192	0.151906	0.77761	0.00887419
303	PD	0.0277283	0.00678856	0.0150027	0.134069	0.805247	0.0111645
304	PD	0.02642	0.00864075	0.0158018	0.132636	0.803656	0.0128446
305	PD	0.030961	0.0107731	0.0125278	0.136852	0.800622	0.00826384
306	PD	0.0344819	0.0119525	0.0154635	0.189591	0.741153	0.00735847
307	PD	0.0390272	0.013808	0.0170857	0.133295	0.786676	0.0101082
308	PD	0.0274152	0.0099128	0.0169178	0.155437	0.779516	0.0108011
309	PD	0.0324677	0.0155944	0.0263958	0.182311	0.735515	0.00771607
310	PD	0.0335133	0.0100527	0.012134	0.121759	0.812764	0.0097771
311	PD	0.038035	0.00729813	0.01355	0.166751	0.766078	0.00828826
312	PD	0.0456008	0.0258749	0.0318005	0.175134	0.71281	0.0087794
313	PD	0.0302142	0.00994283	0.0152082	0.168875	0.766847	0.00891229
314	PD	0.0393384	0.0163731	0.0207612	0.132388	0.779436	0.0117031
315	PD	0.0335433	0.0162596	0.0251942	0.241613	0.675951	0.00743841
316	PD	0.0351801	0.0100939	0.0135021	0.131816	0.795351	0.0140566
317	PD	0.0283376	0.011236	0.0181147	0.166076	0.769394	0.00684209
318	PD	0.0282801	0.00592164	0.0103398	0.151799	0.795832	0.00782663
319	PD	0.0417833	0.013082	0.016354	0.154331	0.766833	0.00761621
320	PD	0.0345579	0.0145986	0.0181253	0.199664	0.726595	0.00645863
321	PD	0.0378639	0.0150809	0.0172181	0.137009	0.78319	0.0096381
322	PD	0.0192426	0.0108321	0.0175145	0.164141	0.78128	0.00698956
323	PD	0.040337	0.0105591	0.012297	0.134152	0.793945	0.00870974
324	PD	0.0440625	0.0269358	0.024381	0.117544	0.767828	0.0192487
325	PD	0.0287783	0.00700541	0.0149336	0.157443	0.78141	0.0104295
326	PD	0.0329011	0.012022	0.0195989	0.166859	0.754317	0.0143023
327	PD	0.0330523	0.0179854	0.0205186	0.157233	0.761412	0.00979897
328	PD	0.0405932	0.0128887	0.0171764	0.158354	0.763875	0.00711256
329	PD	0.0239528	0.00939181	0.0172746	0.164609	0.77665	0.00812258
330	PD	0.0257947	0.0103759	0.0133438	0.140155	0.800134	0.0101963
331	PD	0.0254092	0.00748664	0.0109532	0.12653	0.813616	0.0160058
332	PD	0.0695508	0.0246532	0.027943	0.192674	0.675544	0.00963474
333	PD	0.0820339	0.0247257	0.0433194	0.137845	0.699282	0.0127944
334	PD	0.0532551	0.0100048	0.0203209	0.141584	0.760306	0.014529
335	PD	0.0334489	0.0142096	0.0168034	0.152404	0.776547	0.00658707
336	PD	0.027101	0.0104462	0.0146608	0.161419	0.779196	0.00717714
337	PD	0.0357173	0.0125072	0.0199009	0.158167	0.765457	0.00825085
338	PD	0.0562343	0.0103194	0.0163892	0.120917	0.777639	0.0185008
339	PD	0.0323747	0.00757286	0.0140955	0.179606	0.758629	0.00772241
340	PD	0.0278158	0.0118411	0.0175871	0.167573	0.768358	0.00682517
341	PD	0.0276836	0.0131459	0.0177605	0.15737	0.775606	0.00843343
342	PD	0.0198831	0.00531144	0.014655	0.139736	0.811883	0.00853112
343	PD	0.0199154	0.0104522	0.0241737	0.187886	0.7484	0.00917303
344	PD	0.0426071	0.0163855	0.0149003	0.140115	0.774512	0.0114794
345	PD	0.0319706	0.014855	0.0221532	0.162472	0.760616	0.0079331
346	PD	0.0308886	0.00737842	0.0123702	0.118234	0.820389	0.0107396
347	PD	0.0313904	0.0134523	0.0214388	0.227105	0.699013	0.00760127
348	PD	0.038742	0.0290382	0.0294367	0.232845	0.663774	0.00616354
349	PD	0.0298283	0.0127634	0.0179905	0.17112	0.758924	0.00937333
350	PD	0.0437268	0.0120061	0.0190131	0.249249	0.669332	0.00667335
351	PD	0.0349246	0.013489	0.0151017	0.159489	0.769398	0.00759733
352	PD	0.041047	0.00988822	0.0125505	0.119138	0.808549	0.00882689
353	PD	0.0291746	0.00816405	0.0134052	0.127269	0.808331	0.0136564
354	PD	0.0524284	0.012117	0.0198476	0.142779	0.757191	0.0156378
355	PD	0.0269375	0.0111396	0.019467	0.173935	0.755657	0.0128641
356	PD	0.0524783	0.0173322	0.0230304	0.176897	0.722326	0.00793561
357	PD	0.0349582	0.0140631	0.0170626	0.162483	0.762755	0.00867808
358	PD	0.027194	0.00848766	0.0147864	0.145437	0.798152	0.00594227
359	PD	0.040816	0.00259796	0.00323157	0.116077	0.828017	0.00926067
360	PD	0.0308616	0.00870939	0.0135647	0.125976	0.808334	0.0125544
361	PD	0.0376672	0.00655328	0.0127779	0.137402	0.795907	0.00969307
362	PD	0.046413	0.0180137	0.0200004	0.123216	0.778525	0.0138322
363	PD	0.0313954	0.00754149	0.0118806	0.132294	0.807238	0.00965114
364	PD	0.0344438	0.014687	0.0229717	0.141487	0.776819	0.00959205
365	PD	0.0377077	0.0136618	0.0197247	0.211129	0.70954	0.00823669
366	PD	0.029415	0.0086006	0.0133405	0.164602	0.776625	0.00741712
367	PD	0.0344203	0.0109934	0.0164721	0.173706	0.757631	0.00677632
368	PD	0.0322099	0.0112138	0.0153594	0.162423	0.77096	0.00783396
369	PD	0.0307182	0.00836854	0.0147936	0.138924	0.798023	0.00917238
370	PD	0.0272	0.00829376	0.0192514	0.168282	0.768238	0.00873451
371	PD	0.0322554	0.0113489	0.0160493	0.150589	0.781431	0.00832594
372	PD	0.033424	0.0182833	0.0191398	0.160764	0.759127	0.00926241
373	PD	0.0510772	0.0156834	0.0177181	0.193502	0.714886	0.00713352
374	PD	0.0226238	0.00996453	0.0154481	0.124949	0.816432	0.0105824
375	PD	0.0272106	0.00712626	0.0162085	0.127547	0.808732	0.0131763
376	PD	0.0436397	0.0233766	0.0230331	0.163067	0.738934	0.00794955
377	PD	0.0308493	0.0102028	0.0134136	0.121649	0.806561	0.0173241
378	PD	0.0310297	0.00871468	0.0130071	0.134632	0.798261	0.0143556
379	PD	0.0387353	0.0128398	0.015727	0.149127	0.777232	0.00633861
380	PD	0.0338624	0.0125732	0.0141807	0.139754	0.789863	0.00976656
381	PD	0.0398377	0.00634096	0.0112285	0.15073	0.782118	0.0097448
382	PD	0.0301358	0.0105445	0.0251277	0.172074	0.754709	0.0074081
383	PD	0.0214262	0.00678397	0.0135346	0.134949	0.815215	0.00809067
384	PD	0.0246947	0.0125657	0.0146074	0.163324	0.778027	0.00678108
385	PD	0.0522151	0.0129506	0.0165669	0.192635	0.719752	0.00588028
386	PD	0.0463795	0.0107862	0.014008	0.135875	0.78381	0.00914193
387	PD	0.0404253	0.0204065	0.0235631	0.132475	0.773902	0.00922803
388	PD	0.0333335	0.0160291	0.0214317	0.16679	0.749709	0.012707
389	PD	0.03151	0.0124823	0.0191953	0.161575	0.766338	0.00889884
390	PD	0.0325395	0.0107873	0.0164946	0.172551	0.758216	0.00941197
391	PD	0.0307553	0.017148	0.0217847	0.15595	0.765563	0.00879889
392	PD	0.0271584	0.00822324	0.0111677	0.151755	0.793867	0.00782867
393	PD	0.0267054	0.0107536	0.0154182	0.153747	0.786466	0.00690959
394	PD	0.0301978	0.00607332	0.0109537	0.146904	0.798294	0.00757761
395	PD	0.0322828	0.0103881	0.0159078	0.182329	0.749889	0.00920298
396	PD	0.035384	0.00714512	0.0149089	0.155468	0.77946	0.0076333
397	PD	0.041842	0.00933646	0.0119911	0.121697	0.8037	0.0114335
398	PD	0.0337328	0.0113756	0.0172863	0.136729	0.784385	0.0164918
399	PD	0.0329068	0.00915921	0.0167391	0.167376	0.763825	0.0099938
400	PD	0.0477417	0.0225878	0.0152097	0.134789	0.766863	0.0128097
401	PD	0.0247247	0.013877	0.0240741	0.197144	0.73349	0.00669036
402	PD	0.0350691	0.0117092	0.0171095	0.134978	0.790658	0.0104766
403	PD	0.0307832	0.00637904	0.0111185	0.173456	0.770569	0.00769452
404	PD	0.0393644	0.00962411	0.0141551	0.141695	0.783989	0.0111727
405	PD	0.0304675	0.010203	0.0161504	0.153573	0.780751	0.00885494
406	PD	0.0319887	0.00800152	0.0148319	0.130844	0.798781	0.0155529
407	PD	0.0345622	0.0090524	0.0129427	0.129376	0.804882	0.00918425
408	PD	0.0404425	0.0192976	0.0179217	0.147147	0.765358	0.00983297
409	PD	0.028376	0.00780937	0.0157985	0.139835	0.79578	0.0124002
410	PD	0.0299302	0.0134025	0.0185307	0.164892	0.765341	0.00790353
411	PD	0.0308813	0.00650482	0.0171455	0.167958	0.770028	0.00748288
412	PD	0.0266296	0.00418734	0.0123574	0.166358	0.782045	0.00842213
413	PD	0.0331333	0.0104757	0.0177161	0.125433	0.799016	0.0142259
414	PD	0.0410191	0.0207687	0.0277716	0.184351	0.716785	0.00930512
415	PD	0.0653696	0.0162558	0.0247597	0.219071	0.668728	0.00581588
416	PD	0.027557	0.0120986	0.019881	0.211008	0.719785	0.00967111
417	PD	0.0320465	0.0097613	0.0130451	0.155239	0.781423	0.0084852
418	PD	0.0466478	0.0147361	0.0190111	0.14479	0.764261	0.0105542
419	PD	0.0298471	0.0129587	0.0178667	0.167644	0.760362	0.0113212
420	PD	0.0472647	0.0155961	0.0189333	0.139303	0.769166	0.00973661
421	PD	0.0399061	0.0142061	0.0171573	0.159432	0.762539	0.00676023
422	PD	0.0338834	0.00986215	0.0181881	0.147543	0.782267	0.0082563
423	PD	0.0215728	0.0108368	0.0168444	0.174067	0.768984	0.00769458
424	PD	0.0220217	0.00457546	0.0148335	0.163828	0.784395	0.0103463
425	PD	0.0359799	0.00904014	0.0137507	0.13889	0.790073	0.0122664
426	PD	0.0436192	0.0107494	0.0179893	0.164732	0.752887	0.0100233
427	PD	0.0266585	0.0076556	0.0151845	0.154486	0.788803	0.00721175
428	PD	0.0374194	0.00997863	0.0140945	0.155396	0.774074	0.00903713
429	PD	0.02788	0.0204763	0.0253806	0.175715	0.738555	0.0119929
430	PD	0.0267603	0.0133385	0.0157406	0.15613	0.78062	0.0074098
431	PD	0.039448	0.00885127	0.0124375	0.17288	0.757833	0.00855027
432	PD	0.0445265	0.011221	0.0189469	0.152242	0.763397	0.00966672
433	PD	0.072302	0.0186299	0.0201519	0.135163	0.740157	0.0135959
434	PD	0.0271458	0.0223385	0.0246431	0.17256	0.747535	0.00577742
435	PD	0.036946	0.0108389	0.0167	0.175625	0.745658	0.0142325
436	PD	0.0280963	0.0142928	0.01346	0.126488	0.803852	0.0138112
437	PD	0.0217577	0.00835687	0.0129685	0.176058	0.77369	0.0071693
438	PD	0.0382743	0.0126295	0.0162104	0.23255	0.690647	0.00968891
439	PD	0.0346812	0.0141467	0.024528	0.131743	0.782922	0.0119789
440	PD	0.0405957	0.0164447	0.0204825	0.165298	0.750112	0.0070673
441	PD	0.09786	0.0240985	0.0219698	0.136317	0.715434	0.00432085
442	PD	0.0390176	0.0107636	0.0160301	0.151525	0.773677	0.00898699
443	PD	0.0374574	0.0178626	0.0201695	0.170416	0.743544	0.0105497
444	PD	0.034981	0.00739717	0.0127867	0.150252	0.783948	0.0106344
445	PD	0.0423008	0.0137235	0.0173002	0.16458	0.753652	0.00844324
446	PD	0.0345189	0.0123513	0.0191052	0.161406	0.760717	0.0119023
447	PD	0.0295613	0.0138909	0.0230894	0.170212	0.753792	0.00945501
448	PD	0.0252075	0.00823486	0.0107974	0.146217	0.795245	0.0142986
449	PD	0.0234133	0.0133523	0.0170156	0.17687	0.754598	0.0147509
450	PD	0.0419521	0.0254089	0.0319898	0.155303	0.732164	0.0131821
451	PD	0.0442863	0.0190827	0.0246473	0.158651	0.742061	0.0112719
452	PD	0.0332731	0.0161004	0.0189821	0.136137	0.781469	0.0140381
453	PD	0.0344398	0.0093116	0.0153463	0.136036	0.793896	0.0109698
454	PD	0.0332613	0.00975789	0.0147193	0.166976	0.765677	0.00960819
455	PD	0.0300488	0.0127761	0.0157988	0.159506	0.77413	0.00774013
456	PD	0.0270366	0.0116642	0.0165083	0.15181	0.786165	0.00681524
457	PD	0.0347228	0.00969204	0.0186564	0.129936	0.791407	0.0155859
458	PD	0.0330492	0.010434	0.0188185	0.141633	0.784976	0.0110892
459	PD	0.0358091	0.00785201	0.0149752	0.190696	0.740606	0.0100616
460	PD	0.0269429	0.0126027	0.0171638	0.144213	0.793162	0.00591605
461	PD	0.0266676	0.0101303	0.0157214	0.153488	0.785182	0.00881084
462	PD	0.0536891	0.0156382	0.0198427	0.148195	0.75047	0.0121649
463	PD	0.0660814	0.0104423	0.0137736	0.152835	0.748436	0.00843203
464	PD	0.0302979	0.0125864	0.0206034	0.162919	0.760984	0.0126092
465	PD	0.0249693	0.007808	0.0120743	0.133165	0.814409	0.00757488
466	PD	0.0344522	0.0112728	0.0165314	0.146358	0.782596	0.00878935
467	PD	0.0363668	0.0093995	0.0160089	0.14268	0.78612	0.00942444
468	PD	0.0297964	0.00923328	0.0169215	0.15084	0.784778	0.00843018
469	PD	0.0370364	0.016729	0.0183322	0.193041	0.719482	0.0153789
470	PD	0.03257	0.00903199	0.0164202	0.165048	0.770124	0.00680558
471	PD	0.0269807	0.0113726	0.0163022	0.146758	0.790499	0.00808783
472	PD	0.0268223	0.00893466	0.0150564	0.14271	0.794629	0.0118475
473	PD	0.0418413	0.00985421	0.0156721	0.156812	0.767844	0.00797645
474	PD	0.0436905	0.00836405	0.0121325	0.155684	0.77198	0.00814887
475	PD	0.0353783	0.00621809	0.0136489	0.161616	0.774099	0.00903974
476	PD	0.0321136	0.0168486	0.0166801	0.158901	0.765256	0.0102004
477	PD	0.0258745	0.00599212	0.0133683	0.174857	0.772087	0.00782095
478	PD	0.048224	0.010253	0.0167941	0.176492	0.74061	0.00762628
479	PD	0.0278799	0.00958902	0.0134918	0.160991	0.778631	0.00941751
480	PD	0.0413078	0.00996253	0.0171232	0.167575	0.755278	0.00875373
481	PD	0.039747	0.0152488	0.0186174	0.177599	0.742508	0.00627954
482	PD	0.0343144	0.00866465	0.0137568	0.144812	0.788606	0.00984566
483	PD	0.0352265	0.00737308	0.0137443	0.154928	0.777791	0.010937
484	PD	0.0335718	0.0141637	0.0193441	0.159504	0.764948	0.00846845
485	PD	0.0309351	0.00618208	0.0127077	0.157047	0.783417	0.00971109
486	PD	0.0407589	0.0126592	0.0169791	0.145774	0.772182	0.0116471
487	PD	0.0655166	0.0190847	0.019265	0.171206	0.713513	0.0114147
488	PD	0.0307137	0.0128244	0.0154069	0.176023	0.757132	0.00790053
489	PD	0.0387171	0.0135977	0.0126325	0.145241	0.779366	0.0104464
490	PD	0.0348711	0.0118541	0.0181703	0.19587	0.731027	0.00820771
491	PD	0.0344842	0.011679	0.0150314	0.157717	0.768373	0.0127155
492	PD	0.0282154	0.0100434	0.0119022	0.119259	0.820483	0.0100966
493	PD	0.0232816	0.0105596	0.0158086	0.167873	0.772919	0.00955804
494	PD	0.0406364	0.0119678	0.0190495	0.168975	0.750981	0.00839106
495	PD	0.0444973	0.0104901	0.0194408	0.161347	0.751447	0.0127778
496	PD	0.0375418	0.0113197	0.0157062	0.141443	0.785155	0.00883422
497	PD	0.03881	0.0177251	0.0246804	0.141568	0.767789	0.00942757
498	PD	0.0444206	0.00973672	0.0163741	0.155143	0.766967	0.0073583
499	PD	0.0326414	0.00684681	0.0140098	0.119713	0.816775	0.0100146
500	PD	0.0318037	0.0107504	0.0175851	0.162179	0.767345	0.0103361
